# Supplementary material for: Quantifying hope: an EU perspective of rare disease therapeutic space and market dynamics
Source: Front Public Health. 2025 Feb 3;13:1520467. doi: 10.3389/fpubh.2025.1520467 (PMC11830808; doi:10.3389/fpubh.2025.1520467)
Supplement: Supplementary Table S1 — List of data sources used in the report. [file Table_1.XLSX]

## Sheet: Sheet1
Pipelines Big pharma	Pipelines biotechs	Financial statements	EMA
https://www.ipsen.com/pipeline/	https://www.pharmacompass.com/pipeline-prospector-drugs-in-development/affinia-therapeutics	https://www.novartis.com/sites/novartiscom/files/2024-01-interim-financial-report-en.pdf	https://www.orpha.net/pdfs/orphacom/cahiers/docs/GB/list_of_orphan_drugs_in_europe.pdf
https://www.roche.com/solutions/pipeline	https://www.alchemab.com/our-science/pipeline/	https://assets.roche.com/f/176343/x/3b1fb647e2/fb23e.pdf
https://www.astrazeneca.com/our-therapy-areas/pipeline.html	https://beamtx.com/pipeline/	https://www.astrazeneca.com/content/dam/az/PDF/2023/fy/Full-year-and-Q4-2023-results-announcement.pdf
https://alexion.com/our-research/pipeline	https://www.biomarin.com/products-and-pipeline/research-pipeline/	https://investors.abbvie.com/static-files/831c0d3d-8813-4942-b7af-a3dade33bea5
https://www.abbvie.com/science/pipeline.html	https://www.bluebirdbio.com/our-science/pipeline	https://www.amgen.com/newsroom/press-releases/2024/02/amgen-reports-fourth-quarter-and-full-year-2023-financial-results
https://www.vrtx.com/our-science/pipeline/	https://www.evoxtherapeutics.com/pipeline/	https://news.bms.com/news/details/2024/Bristol-Myers-Squibb-Reports-Fourth-Quarter-and-Full-Year-Financial-Results-for-2023/default.aspx
https://www.takeda.com/science/pipeline/	https://www.fulcrumtx.com/pipeline/	https://investors.alnylam.com/press-release?id=27941#:~:text=%E2%80%9C2023%20was%20a%20year%20of,with%20an%20Alnylam%20commercial%20medicine.
https://www.bms.com/researchers-and-partners/in-the-pipeline.html	https://www.pharmacompass.com/pipeline-prospector-drugs-in-development/imara	https://investors.biomarin.com/news/news-details/2024/BioMarin-Reports-Record-Financial-Results-for-the-Fourth-Quarter-and-Full-year-2023-and-Provides-Financial-Guidance-for-2024/default.aspx
https://www.pfizer.com/science/drug-product-pipeline	https://www.ionctura.com/our-pipeline/	https://www.bayer.com/sites/default/files/2024-03/bayer-annual-report-2023.pdf
https://www.sanofi.com/en/our-science/our-pipeline	https://www.ionis.com/ionis-technology/antisense-pipeline/	https://investors.biogen.com/static-files/2e9fd886-9ed5-443c-b6dc-00f5e7611d9e
https://www.novartis.com/research-development/novartis-pipeline	https://www.orchard-tx.com/approach/pipeline/	https://investor.bluebirdbio.com/news-releases/news-release-details/bluebird-bio-reports-fourth-quarter-and-2023-annual-results-and
https://www.amgenpipeline.com/	https://pharnext.com/en/pipeline	https://www.chiesi.it/il-fatturato-2023-del-gruppo-chiesi-supera-i-3-miliardi-di-euro-con-una-crescita-del-10-sullanno-precedente-12-cer-evidenziando-limpegno-verso-innovazione-e-sostenibilita#:~:text=I%20punti%20salienti%20della%20relazione,in%20cui%20il%20Gruppo%20opera
https://www.investor.jnj.com/pipeline/development-pipeline/default.aspx	https://www.ptcbio.com/our-pipeline/	https://investors.csl.com/annualreport/2023/12/
https://www.biogen.com/science-and-innovation/pipeline.html	https://rocketpharma.com/our-science/	https://www.gilead.com/news-and-press/press-room/press-releases/2024/2/gilead-sciences-announces-fourth-quarter-and-full-year-2023-financial-results
https://apellis.com/our-science/our-pipeline/	https://www.sarepta.com/products-pipeline/pipeline	https://www.gsk.com/media/11007/annual-report-2023.pdf
https://www.bayer.com/en/pharma/development-pipeline	https://www.pharmacompass.com/pipeline-prospector-drugs-in-development/sio-gene-therapies	https://ml-eu.globenewswire.com/Resource/Download/e73b8ce8-6ca9-4c6d-a900-b1ec560633e3
	https://www.sperotherapeutics.com/pipeline/spero-pipeline	https://www.investor.jnj.com/news/news-details/2024/Johnson--Johnson-Reports-Q4-and-Full-Year-2023-Results/default.aspx
	https://splice.bio/pipeline/	https://investor.jazzpharma.com/news-releases/news-release-details/jazz-pharmaceuticals-announces-full-year-and-fourth-quarter-2023#:~:text=DUBLIN%20%2C%20Feb.,%243.8%20billion%20in%20total%20revenue.
	https://travere.com/our-science/our-pipeline/	https://ir.kyowakirin.com/en/library/earnings/earnings0/main/011117/teaserItems1/00/linkList/0/link/summary_2023_q4_en.pdf
	https://www.ultragenyx.com/our-research/pipeline/	https://www.merckgroup.com/en/news/q4-2023-07-03-2024.html
	https://www.denalitherapeutics.com/pipeline	https://ir.orchard-tx.com/news-releases/news-release-details/orchard-therapeutics-reports-third-quarter-2023-financial
	https://www.sumitomo-pharma.com/rd/pipeline_new-medicine/pipeline.html	https://s28.q4cdn.com/781576035/files/doc_financials/2023/q4/Q4-2023-PFE-Earnings-Release.pdf
		https://d2e3isjppdvvam.cloudfront.net/wp-content/uploads/2024/04/22122136/PR-Shareholders-Meeting-22.4.2024.pdf
		https://prod.cms.static.my-sandoz.com/ar/sandoz2023-12March2024-V2/documents/Financial-Report-pp.-122-219.pdf
		https://www.sanofi.com/en/investors/financial-results-and-events/financial-results/q4-results-2023
		https://www.ucb.com/investors/UCB-financials
		https://ir.ultragenyx.com/news-releases/news-release-details/ultragenyx-reports-fourth-quarter-and-full-year-2023-financial#:~:text=Ultragenyx%20reported%20%24127%20million%20in,the%20same%20period%20in%202022.
		https://valneva.com/press-release/valneva-reports-full-year-2023-results-and-provides-business-updates-and-outlook/
		https://investors.vrtx.com/news-releases/news-release-details/vertex-reports-fourth-quarter-and-full-year-2023-financial
		https://vandapharmaceuticalsinc.gcs-web.com/node/15726/pdf
		https://www.santen.com/content/dam/santen/global/pdf/en/ir/document/202403/mtg2024.pdf
		https://ir.rhythmtx.com/news-releases/news-release-details/rhythm-pharmaceuticals-report-fourth-quarter-and-full-year-2023
		https://ir.ptcbio.com/news-releases/news-release-details/ptc-therapeutics-provides-corporate-update-and-reports-fourth-1#:~:text=Fourth%20Quarter%20and%20Full%20Year%202023%20Financial%20Highlights%3A,million%20for%20full%20year%202022.
		https://www.pharming.com/sites/default/files/imce/Press%20releases/Pharming%20Group%204Q%202023%20financial%20results_EN_14MAR2024_final.pdf
		https://pharmamar.com/en/pharmamar-group-reports-2023-annual-results/
		https://ir.mediwound.com/news-releases/news-release-details/mediwound-reports-fourth-quarter-and-full-year-2023-financial
		https://www.linde.com/news-and-media/2024/linde-reports-full-year-and-fourth-quarter-2023-results
		https://servier.com/rapport-annuel-integre-2022-2023/
		https://investor.insmed.com/2024-02-22-Insmed-Reports-Fourth-Quarter-and-Full-Year-2023-Financial-Results-and-Provides-Business-Update
		https://www.immedica.com/en/press/immedica-announces-publication-2023-business-review-and-annual-sustainability-report-2226422
		https://www.hansabiopharma.com/media/press-releases/2024/hansa-biopharma-publishes-2023-annual-and-sustainability-reports/
		https://www.gedeonrichter.com/-/media/sites/hq/documents/investors/earnings/2023/q4/rch240229qr01e.pdf?rev=17ac5286ede543fe889b3148ea8f83af&hash=A1676364B2ED4839BFD7B3909F4DA930
		https://investors.emergentbiosolutions.com/news-releases/news-release-details/emergent-biosolutions-reports-fourth-quarter-2023-financial
		https://investor.lilly.com/news-releases/news-release-details/lilly-reports-strong-fourth-quarter-2023-financial-results-and
		https://www.clinuvel.com/investor/financial-summary/
		https://www.boehringer-ingelheim.com/about-us/corporate-profile/boehringer-ingelheim-half-year-results-2023#:~:text=Currency%2Dadjusted%20net%20sales%20rose,NexGard%C2%AE%20for%20Animal%20Health.
		https://www.bioprojet.com/en/know-us/key-figures/
		https://www.basilea.com/news/news/basilea-reports-strong-2023-full-year-results-with-profitability-significantly-above-guidance-whilst-substantially-expanding-the-rd-portfolio
		https://www.astellas.com/en/system/files/0e87eb8225/4q2023_en.pdf
		https://science.apa.at/wp-content/uploads/2023/02/AOP-Health-Corporate-Slides_RDD-2023.pdf
		https://ir.amicusrx.com/news-releases/news-release-details/amicus-therapeutics-announces-full-year-2023-financial-results#:~:text=Total%20revenues%20for%20the%20full,%2C%20or%2027%25%20at%20CER.
		https://www.abionyx.com/images/pdfs/cp/2024/Abionyx_PR_031124_EN_a9fd3.pdf
		https://ir.akebia.com/news-releases/news-release-details/akebia-therapeutics-reports-fourth-quarter-and-full-year-2023
