# Supplementary material for: Quantifying hope: an EU perspective of rare disease therapeutic space and market dynamics
Source: Front Public Health. 2025 Feb 3;13:1520467. doi: 10.3389/fpubh.2025.1520467 (PMC11830808; doi:10.3389/fpubh.2025.1520467)
Supplement: Supplementary Table S2 — Distribution of pharmaceutical players and biotech across the world. [file Table_2.XLSX]

## Sheet: Sheet1
Countries	Numbers
United States	41
Netherlands	28
Germany	27
France	20
Ireland	14
Italy	7
Sweden	7
United Kingdom	6
Spain	5
Switzerland	4
Belgium	3
Australia	2
Austria	2
Denmark	2
Hungary	2
Japan	2
Finland	1
Iceland	1
Luxembourg	1
Slovenia	1
