# Supplementary material for: Quantifying hope: an EU perspective of rare disease therapeutic space and market dynamics
Source: Front Public Health. 2025 Feb 3;13:1520467. doi: 10.3389/fpubh.2025.1520467 (PMC11830808; doi:10.3389/fpubh.2025.1520467)
Supplement: Supplementary Table S3 — List of drugs and interventions analyzed in the present study. [file Table_3.XLSX]

## Sheet: Sheet1
Drug	Mechanism of Action	Type of therapy
Utreloxastat	15-lipoxygenase inhibitor	Targeted therapy
Tobramycin	16S rRNA/ 23S rRNA inhibitor	Antibiotic
Amikacin	30S ribosomal protein S12 inhibitor	Targeted therapy
Colistimethate sodium	50S ribosomal subunit inhibitors/ Protein biosynthesis inhibitors	Targeted therapy
BMN 349	A1AT modulator	Targeted therapy
VTX-801	AAV based ATP7B gene transfer	Gene therapy
SPK-3006	AAV mediated acid alpha-glucosidase (GAA) transgene transfer	Gene therapy
SB008	AAV mediated gene therapy	Gene therapy
SB009	AAV mediated gene therapy	Gene therapy
SB009	AAV mediated gene therapy	Gene therapy
AXO-AAV-GM1	AAV mediated GLB1 gene transfer	Gene therapy
AXO-AAV-GM2	AAV mediated HEXA gene transfer	Gene therapy
LB-001	AAV mediated Methylmalonyl-COA mutase (MUT) gene transfer	Gene therapy
SRP-6004 (delandistrogene moxeparvovec)	AAV mediated Microdystropin transgene	Gene therapy
Delandistrogene moxeparvovec	AAV mediated Microdystropin transgene transfer	Gene therapy
BMN 293	AAV mediated muosin binding protein 3 (MYBPC3) gene transfer	Gene therapy
SRP-9004 (patidistrogene bexoparvovec)	AAV mediated SCGA gene tranfer	Gene therapy
Elivaldogene autotemcel	AAV mediated SERPINA1 gene	Gene therapy
AVXS-101	AAV mediated SMN1 gene transfer	Gene therapy
RP-A601	AAV.rh74 mediated PKP2 transgene transfer	Gene therapy
Giroctocogene fitelparvovec	AAV6 vector carrying B-domain–deleted F8 complementary DNA (coagulation factor VIII (F8))	Gene therapy
Dirloctogene Samoparvovec (SPK-8011)	AAV6 vector carrying B-domain–deleted F8 complementary DNA (coagulation factor VIII (F8))	Gene therapy
SB007	AAV8 mediated ABCA4 gene transfer	Gene therapy
DTX401	AAV8 mediated G6Pase-α gene transfer	Gene therapy
UX810	AAV8 mediated nNOS-microdystrophin gene transfer	Gene therapy
DTX301	AAV8 mediated OTC gene transfer	Gene therapy
GNT 0004	AAV8 mediated UGT1A1 gene transfer	Gene therapy
UX701	AAV9 mediated ATP7B gene transfer	Gene therapy
UX055	AAV9 mediated CDKL5​ gene transfer	Gene therapy
UX111	AAV9 mediated gene therapy	Gene therapy
RP-A501	AAV9 mediated LAMP2B transgene transfer	Gene therapy
Onasemnogene abeparvovec	AAV9 mediated SMN gene	Gene therapy
Fordadistrogene movaparvovec	AAV9 mediated truncated dystrophin gene	Gene therapy
Fordadistrogene movaparvovec	AAV9 mediated truncated dystrophin gene	Gene therapy
SRP-9003 (bidridistrogene xeboparvovec)	AAVrh74 mediated SGCB gene transfer	Gene therapy
Voretigene neparvovec	AAVV mediated RPE65 gene transfer	Gene therapy
QUC398	ADAMTS5 inhibitor	Targeted therapy
fH1/DSP-0546LP	ADCC activator	Targeted therapy
Caffeine citrate	Adenosine receptors inhibitor	Targeted therapy
Mitotane	Adrenal cortex inhibitor	Targeted therapy
Givosiran	ALAS1 inhibitor	siRNA
Alectinib	ALK inhibitor	Targeted therapy
TAK-341	Anti Alpha-synuclein antibody	Targeted therapy
Zigakibart	Anti APRIL antibody	Targeted therapy
Ianalumab	Anti BAFF-R antibody	Targeted therapy
BCMA ADC	Anti BCMA antibody, payload	Targeted therapy
BCMA TCE	Anti BCMA bispecific antibody	Targeted therapy
ABBV-383	Anti BCMA/ CD3 T-cell engaging bispecific antibody	Targeted therapy
ELREXFIO (elranatamab-bcmm)	Anti BCMA/CD3 bispecific antibody	Targeted therapy
ELREXFIO (elranatamab-bcmm)	Anti BCMA/CD3 bispecific antibody	Targeted therapy
ELREXFIO (elranatamab-bcmm)	Anti BCMA/CD3 bispecific antibody	Targeted therapy
ELREXFIO (elranatamab-bcmm)	Anti BCMA/CD3 bispecific antibody	Targeted therapy
Teclistamab	Anti BCMA/CD3 bispecific antibody	Targeted therapy
Litifilimab	Anti BDCA2 antibody	Targeted therapy
Litifilimab	Anti BDCA2 antibody	Targeted therapy
Crovalimab	Anti C5 antibody	Targeted therapy
Gefurulimab	Anti C5 antibody	Targeted therapy
Crovalimab	Anti C5 antibody	Targeted therapy
Crovalimab	Anti C5 antibody	Targeted therapy
Crovalimab	Anti C5 antibody	Targeted therapy
Pivekimab	Anti CD123 antibody	Targeted therapy
Pivekimab	Anti CD123 antibody	Targeted therapy
Inebilizumab-cdon	Anti CD19 antibody	Targeted therapy
Ocrelizumab	Anti CD20 antibody	Targeted therapy
RG6035	Anti CD20 antibody	Targeted therapy
Ofatumumab	Anti CD20 antibody	Targeted therapy
Obinutuzumab	Anti CD20 antibody	Targeted therapy
Ocrelizumab	Anti CD20 antibody	Targeted therapy
Obinutuzumab	Anti CD20 antibody	Targeted therapy
Epcoritamab	Anti CD20/ CD35 bispecific antibody	Targeted therapy
Epcoritamab	Anti CD20/ CD35 bispecific antibody	Targeted therapy
Epcoritamab	Anti CD20/ CD35 bispecific antibody	Targeted therapy
Epcoritamab	Anti CD20/ CD35 bispecific antibody	Targeted therapy
Epcoritamab	Anti CD20/ CD35 bispecific antibody	Targeted therapy
Mosunetuzumab	Anti CD20/CD3 bispecific antibody	Targeted therapy
Glofitamab	Anti CD20/CD3 bispecific antibody	Targeted therapy
Glofitamab	Anti CD20/CD3 bispecific antibody	Targeted therapy
Glofitamab	Anti CD20/CD3 bispecific antibody	Targeted therapy
Mosunetuzumab	Anti CD20/CD3 bispecific antibody	Targeted therapy
Mosunetuzumab	Anti CD20/CD3 bispecific antibody	Targeted therapy
Glofitamab	Anti CD20/CD3 bispecific antibody	Targeted therapy
Mosunetuzumab	Anti CD20/CD3 bispecific antibody	Targeted therapy
Mosunetuzumab	Anti CD20/CD3 bispecific antibody	Targeted therapy
ADCETRIS (brentuximab vedotin)	Anti CD30 antibody, monomethyl auristatin E (MMAE)	Targeted therapy
Brentuximab vedotin (ADCETRIS)	Anti CD30 antibody, monomethyl auristatin E (MMAE)	Targeted therapy
Brentuximab vedotin	Anti CD30 antibody, monomethyl auristatin E (MMAE)	Targeted therapy
CD33 NKE	Anti CD33 antibody	Targeted therapy
Daratumumab	Anti CD38 antibody	Targeted therapy
Mezagitamab	Anti CD38 antibody	Targeted therapy
Iscalimab	Anti CD40 antibody	Targeted therapy
Dapirolizumab pegol	Anti CD40L antibody	Targeted therapy
Polatuzumab Vedotin	Anti CD79b antibody	Targeted therapy
Empliciti/Revlimid	Anti CTLA4 antibody/ Ikaros (IKZF1) inhibitor	Combinatorial therapy
Crizanlizumab	Anti P-selectin antibody	Targeted therapy
MEDI1341	Anti alpha synuclein antibody	Targeted therapy
EVKEEZA® (evinacumab-dgnb)	Anti ANGPTL3 antibody	Targeted therapy
Belantamab mafodotin	Anti BCMA antibody, monomethyl auristatin E (MMAE)	Targeted therapy
AZD1163	Anti bispecific antibody	Targeted therapy
Riliprubart	Anti C1s antibody	Targeted therapy
Ultomiris IV	Anti C5 antibody	Targeted therapy
Ultomiris IV	Anti C5 antibody	Targeted therapy
Eculizumab	Anti C5 antibody	Targeted therapy
Mogamulizumab	Anti CCR4 antibody	Targeted therapy
AZD9829	Anti CD123 (TOP1i ADC) antibody	Targeted therapy
Tafasitamab	Anti CD19 antibody	Targeted therapy
Brexucabtagene autoleucel	Anti CD19 antibody	Targeted therapy
Englumafusp alfa (CD19-4-1BBL)	Anti CD19 antibody fused to a trimerized extracellular domains of human 41BBL	Targeted therapy
AZD0486	Anti CD19-CD3 (TCE) bispecific antibody	Targeted therapy
GC012F	Anti CD19/ BCMA CART antibody	Targeted therapy
Blinatumomab	Anti CD19/ CD3 antibody	Targeted therapy
Rituximab	Anti CD20 antibody	Targeted therapy
Inotuzumab ozogamicin	Anti CD22 antibody, N-acetyl-gamma-calicheamicin dimethylhydrazide	Targeted therapy
Alnuctamab	Anti CD3/ BCMA bispecific antibody	Targeted therapy
Talquetamab	Anti CD3/GPRC5D bispecific antibody	Targeted therapy
Gemtuzumab ozogamicin	Anti CD33 antibody, calicheamicin	Targeted therapy
Idecabtagene vicleucel	BCMA targeted CAR T cells	CAR T cell therapy
ALXN2220	Anti CFD antibody	Targeted therapy
ABBV-400	Anti cMET antibody/ Topo-1 inhibitor	Targeted therapy
Ultomiris	Anti complement C5 antibody	Targeted therapy
Ultomiris ARTEMIS	Anti complement C5 antibody	Targeted therapy
Ultomiris CHAMPION-NMOSD	Anti complement C5 antibody	Targeted therapy
PF-06835375	Anti CXCR5 antibody	Targeted therapy
PF-06835375	Anti CXCR5 antibody	Targeted therapy
Cetuximab	Anti EGFR antibody	Targeted therapy
Emicizumab	Anti factor VIII bispecific antibody	Targeted therapy
Cevostamab	Anti FcRH5/ CD3 bispecific antibody	Targeted therapy
Nipocalimab​	Anti FcRn antibody	Targeted therapy
Nipocalimab​ (combination therapy)	Anti FcRn antibody	Targeted therapy
CRYSVITA® (burosumab-twza)	Anti FGF23 antibody	Targeted therapy
Burosumab	Anti FGF23 antibody	Targeted therapy
SAR 442501	Anti FGFR3 antibody	Targeted therapy
NXT007	Anti FIXa/FX bispecific antibody	Targeted therapy
AMG 329 (HZN-1116)	Anti FLT3-L antibody	Targeted therapy
IMGN-151	Anti Folate Receptor alpha (FRα) antibody, Maytansinoid derivative DM21	Targeted therapy
Dinutuximab beta	Anti GD2 antibody	Targeted therapy
Codrituzumab	Anti GPC3 antibody	Targeted therapy
AZD5851	Anti GPC3 CAR-T antibody	Targeted therapy
AZD0305	Anti GPRC5D ADC antibody	Targeted therapy
Forimtamig	Anti GPRC5D/ CD3 bispecific antibody	Targeted therapy
HBsAg MAb	Anti HBsAg antibody	Targeted therapy
Trastuzumab	Anti HER-2 (receptor) antibody	Targeted therapy
Dazukibart	Anti IFNβ antibody	Targeted therapy
Dazukibart	Anti IFNβ antibody	Targeted therapy
Teprotumumab-trbw	Anti IGF-1R antibody	Targeted therapy
Teprotumumab	Anti IGF-1R antibody	Targeted therapy
Dekavil	Anti IL-10 antibody	Targeted therapy
Ustekinumab	Anti IL-12/IL-23 antibody	Targeted therapy
Cendakimab	Anti IL-13 antibody	Targeted therapy
Secukinumab (Cosentyx)	Anti IL-17 antibody	Targeted therapy
Lutikizumab	Anti IL-1a/1b antibody	Targeted therapy
Canakinumab	Anti IL-1β antibody	Targeted therapy
Risankizumab	Anti IL-23 antibody	Targeted therapy
Risankizumab	Anti IL-23 antibody	Targeted therapy
Guselkumab	Anti IL-23 antibody	Targeted therapy
Fasenra MANDARA	Anti IL-5R antibody	Targeted therapy
Fasenra NATRON	Anti IL-5R antibody	Targeted therapy
Satralizumab	Anti IL-6 antibody	Targeted therapy
Siltuximab	Anti IL-6 antibody	Targeted therapy
IL2-CD25	Anti IL2/CD25 fusion protein	Targeted therapy
DAXDILIMAB	Anti ILT7 antibody	Targeted therapy
GYM329	Anti latent myostatin antibody	Targeted therapy
GYM329	Anti latent myostatin antibody	Targeted therapy
Anselamimab	Anti light chain (LC) related fibrils antibody	Targeted therapy
Vixarelimab	Anti OSMRβ antibody	Targeted therapy
Inclacumab	Anti P-selectin antibody	Targeted therapy
Obiltoxaximab	Anti PA (B. anthracis toxin) antibody	Targeted therapy
JNJ-4703	Anti PD-1 antibody	Targeted therapy
OPDIVO (nivolumab)	Anti PD-1 antibody	Targeted therapy
Dostarlimab	Anti PD-1 antibody	Targeted therapy
Pembrolizumab	Anti PD-1 antibody	Targeted therapy
OPDIVO (nivolumab)/ YERVOY (ipilimumab)	Anti PD-1 antibody/ Anti CTLA-4 antibody	Combinatorial therapy
Nivolumab+relatlimab	Anti PD-1 antibody/ Anti LAG-3 antibody	Combinatorial therapy
Subcutaneous nivolumab/ rHuPH20 (multi-indications)	Anti PD-1 antibody/rHuPH20 enzyme	Combination therapy
Volrustomig + Lenvatinib	Anti PD-1/ CTLA-4 bispecific antibody/ VEGF inhibitor	Combination therapy
Sabestomig	Anti PD-1/ TIM3 bispecific antibody	Targeted therapy
Atezolizumab	Anti PD-L1 antibody	Targeted therapy
Atezolizumab	Anti PD-L1 antibody	Targeted therapy
Avelumab	Anti PD-L1 antibody	Targeted therapy
Imfinzi + Imjudo HIMALAYA	Anti PD-L1 antibody/ Anti CTLA-4 antibody	Combination therapy
Imfinzi +/- Imjudo + CRT ADRIATIC	Anti PD-L1 antibody/ Anti CTLA-4 antibody/ Critical enzymes inhibitor	Combination therapy
Imfinzi + Imjudo + TACE +/- lenvatinib EMERALD-3 -	Anti PD-L1 antibody/ Anti CTLA-4 antibody/ VEGF inhibitor/ Chemoembolisation	Combination therapy
Imfinzi + VEGF EMERALD-2	Anti PD-L1 antibody/ VEGF inhibitor	Combination therapy
Imfinzi + VEGF + TACE EMERALD-1	Anti PD-L1 antibody/ VEGF inhibitor/ Chemoembolisation	Combination therapy
Lanadelumab (TAKHZYRO)	Anti plasma kallikrein antibody	Targeted therapy
Lanadelumab	Anti plasma kallikrein antibody	Targeted therapy
Elezanumab	Anti RGMa antibody	Targeted therapy
OpSCF	Anti SCF248 antibody	Targeted therapy
UX143 (setrusumab)	Anti sclerostin antibody	Targeted therapy
SRP-5051 (vesleteplirsen)	Anti sense dystrophin Exon 51 oligonucleotide	Anti sense RNA therapy
BMN 351 (Anti sense Oligonucleotide)	Anti sense dystrophin Exon 51 oligonucleotide	Anti sense RNA therapy
ABBV-706	Anti SEZ6 antibody/ Topo-1 inhibitor	Targeted therapy
Elotuzumab	Anti SLAMF7 antibody	Targeted therapy
Cemiplimab REGN2810	Anti TGFb antibody	Targeted therapy
Fitusiran	Anti thrombin inhibitor	siRNA
Fitusiran	Anti thrombin inhibitor	siRNA
Tiragolumab	Anti TIGIT antibody	Targeted therapy
Tiragolumab	Anti TIGIT antibody	Targeted therapy
Tiragolumab	Anti TIGIT antibody	Targeted therapy
Marstacimab	Anti tissue factor pathway (TFPI) antibody	Targeted therapy
Adalimumab	Anti TNF antibody	Targeted therapy
Saphnelo TULIP 1 & TULIP 2 AZALEA (China)	Anti type I IFN (receptor) antibody	Targeted therapy
Saphnelo DAISY	Anti type I IFN (receptor) antibody	Targeted therapy
Saphnelo IRIS	Anti type I IFN (receptor) antibody	Targeted therapy
Saphnelo TULIP-SC	Anti type I IFN (receptor) antibody	Targeted therapy
Bevacizumab	Anti VEGF antibody	Targeted therapy
Ramucirumab	Anti VEGFR2 antibody	Targeted therapy
BIIB107	Anti VLA4 antibody	Targeted therapy
Caplacizumab	Anti von Willebrand factor (vWF) antibody	Targeted therapy
Vedolizumab (ENTYVIO)	Anti α4β7 antibody	Targeted therapy
CD33-GSPT1 ADC	Anti-CD33 antibody-enabled GSPT1 degrader	Targeted therapy
Volanesorsen	apoC-III inhibitor	Anti sense RNA therapy
Inaxaplin	APOL1 Inhibitor	Targeted therapy
WAYLIVRA® (volanesorsen)	Apolipoprotein C-III (ApoC III) inhibitor	Anti sense RNA therapy
Olezarsen	Apolipoprotein C-III (ApoC III) inhibitor	Anti sense RNA therapy
Olezarsen	Apolipoprotein C-III (ApoC III) inhibitor	Anti sense RNA therapy
AZD1390	ATM inhibitor	Targeted therapy
Bedaquiline	ATP synthase subunit c inhibitor	Targeted therapy
Glibenclamide	ATP-sensitive K+ channel inhibitor	Targeted therapy
ION541	ATXN2 inhibitor	Anti sense RNA therapy
BIIB105	ATXN2 inhibitor	Anti sense RNA therapy
BIIB105	ATXN2 inhibitor	Anti sense RNA therapy
Anc80L65	AVV-based vector	Gene therapy
Cabozantinib	AXL/MET/VEGFR inhibitor	Targeted therapy
Icatibant	B2 receptor activator	Targeted therapy
Icatibant acetate	B2 receptor inhibitor	Targeted therapy
Venclexta (ABT-199)	Bcl-2 inhibitor	Targeted therapy
Venclexta (ABT-199)	Bcl-2 inhibitor	Targeted therapy
Venclexta (ABT-199)	Bcl-2 inhibitor	Targeted therapy
Venclexta (ABT-199)	Bcl-2 inhibitor	Targeted therapy
Venclexta (ABT-199)	Bcl-2 inhibitor	Targeted therapy
Venclexta (ABT-199)	Bcl-2 inhibitor	Targeted therapy
Venclexta (ABT-199)	Bcl-2 inhibitor	Targeted therapy
Venclexta (ABT-199)	Bcl-2 inhibitor	Targeted therapy
Venclexta	Bcl-2 inhibitor	Targeted therapy
ABBV-453	Bcl-2 inhibitor	Targeted therapy
Navitoclax	Bcl-xl/Bcl-2 inhibitor	Targeted therapy
Exagamglogene autotemcel	BCL11A activator (BCL11A)	CRISPR/Cas9 gene-edited therapy
BCL6 LDD	BCL6 inhibitor	Targeted therapy
BCMA NKT	BCMA CAR-iNKT	CAR T cell therapy
ABECMA (ide-cel)	BCMA targeted CAR T cells	CAR T cell therapy
Durcabtagene autoleucel	BCMA targeted CAR T cells	CAR T cell therapy
P-BCMA-ALLO1 (Rimiducid)	BCMA targeted CAR T cells	CAR T cell therapy
Ciltacabtagene autoleucel	BCMA targeted CAR T cells	CAR T cell therapy
BCMA NEX T	BCMA targeted T cells immune engager	Cell therapy
Dual Targeting BCMAxGPRC5D CAR T	BCMA targeted T cells immune engager/ GPRC5D targeted CAR T cells	Combination therapy
Asciminib (Scemblix)	BCR-ABL inhibitor	Targeted therapy
Asciminib (Scemblix)	BCR-ABL inhibitor	Targeted therapy
Ponatinib (ICLUSIG)	BCR-ABL inhibitor	Targeted therapy
Ponatinib (ICLUSIG)	BCR-ABL inhibitor	Targeted therapy
Ponatinib	Bcr-Abl tyrosine kinase inhibitor	Targeted therapy
Imatinib mesilate	BCR-ABL tyrosine kinase inhibitor	Targeted therapy
Imatinib	BCR-ABL tyrosine kinase inhibitor	Targeted therapy
Trotabresib	BET Inhibitor	Targeted therapy
Ezobresib	BET Inhibitor	Targeted therapy
Caspofungin	Beta-(1,3)-glucan synthase inhibitor	Targeted therapy
Sepiapterin	BH4 activator	Targeted therapy
Sorafenib tosylate	BRAF/VEGFR/FLT3/KIT/RET inhibitor	Targeted therapy
TAK-594	Brain-penetrant recombinant progranulin (PGRN)	Enzyme replacement therapy
Rilzabrutinib	BTK inhibitor	Targeted therapy
Rilzabrutinib	BTK inhibitor	Targeted therapy
Ibrutinib	BTK inhibitor	Targeted therapy
Fenebrutinib	BTK inhibitor	Targeted therapy
Diroximel fumarate	BTK inhibitor	Targeted therapy
Remibrutinib	BTK inhibitor	Targeted therapy
Calquence ECHO	BTK inhibitor	Targeted therapy
Calquence ELEVATE-TN ChangE (China)	BTK inhibitor	Targeted therapy
Acalabrutinib	BTK inhibitor	Targeted therapy
Calquence + R-CHOP ESCALADE (Rituximab, Cyclophosphamide, Doxorubicin, Vincristine, Prednisone)	BTK inhibitor/ Anti CD20 antibody/ DNA inhibitor/ DNA topoisomerase 2-alpha inhibitor/ Tubulin beta chain inhibitor/ Glucocorticoid activator	Combination therapy
Calquence + venetoclax + obinutuzumab AMPLIFY	BTK inhibitor/ BCL-2 inhibitor/ Anti-CD20 antibody	Combination therapy
CINRYZE	C1 inhibitor	Targeted therapy
Pegcetacoplan (EMPAVELI)	C3 inhibitor	Targeted therapy
Avacopan	C5aR inhibitor	Targeted therapy
Ciclosporin	Calcineurin subunit B type 2 inhibitor	Targeted therapy
Cinacalcet	Calcium sensing receptor activator	Targeted therapy
Axicabtagene ciloleucel	CD19 directed CAR T cell	CAR T cell therapy
Rapcabtagene autoleucel	CD19 targeted CAR T cell	CAR T cell therapy
BREYANZI® (lisocabtagene maraleucel)	CD19 targeted CAR T cell	CAR T cell therapy
CD19 NEX T	CD19 targeted CAR T cells	CAR T cell therapy
Tisagenlecleucel	CD19 targeted CAR T cells	CAR T cell therapy
Obexelimab	CD19/ Fc gamma inhibitor	Targeted therapy
Acazicolcept	CD28/ ICOS inhibitor	Targeted therapy
OTL-203	CD34 enricjed hematopoetic stem cells	Cell therapy
Dazodalibep	CD40L inhibitor	Targeted therapy
Maplirpacept	CD47 inhibitor	Targeted therapy
BEAM-201	CD7 targeted CAR T cells	CAR T cell therapy
CC-92480	Cereblon E3 ligase modulator	Targeted therapy
Iptacopan	CFB inhibitor	Targeted therapy
Ivacaftor	CFTR activator	Targeted therapy
Lumacaftor/Ivacaftor	CFTR activator	Combinatorial therapy
Tezacaftor/Ivacaftor + Ivacaftor	CFTR activator	Combinatorial therapy
Elexacaftor/Tezacaftor/Ivacaftor + Ivacaftor	CFTR activator	Combinatorial therapy
Vanzacaftor / Tezacaftor / Deutivacaftor	CFTR activator	Combinatorial therapy
Ivacaftor / tezacaftor / elexacaftor	CFTR activator	Combination therapy
Tezacaftor/ Ivacaftor	CFTR activator	Combination therapy
Soticlestat	CH24H inhibitor	Targeted therapy
CK1α Degrader	CK1α inhibitor	Targeted therapy
Letermovir	CMV DNA Terminase Complex inhibitor	Targeted therapy
Albutrepenonacog alfa	Coagulation factor X activator	Enzyme replacement therapy
Human coagulation factor IX	Coagulation factor X activator	Targeted therapy
Trientine dihydrochloride	Copper ions inhibitor	Targeted therapy
Trientine	Copper ions inhibitor	Targeted therapy
EDI048	CpPI(4)K inhibitor	Targeted therapy
Iberdomide	CRBN inhibitor	Targeted therapy
Ixazomib	CT-L proteolytic (β5) of 20S proteosome inhibitor	Targeted therapy
DFT383	CTNS gene transfer	Gene therapy
Plerixafor	CXCR4 inhibitor	Targeted therapy
Tiopronin (THIOLA EC/THIOLA)	Cystine inhibitor	Targeted therapy
Mercaptamine	Cystine inhibitor	Targeted therapy
Mercaptamine hydrochloride	Cystine inhibitor	Targeted therapy
Ketoconazole	Cytochrome P-450 dependent enzyme lanosterol 14α-demethylase inhibitor	Targeted therapy
Methotrexate	Dihydrofolate reductase/ Thymidylate synthase/ AICART/ Amido phosphoribosyltransferase inhibitor	Targeted therapy
Tagraxofusp	Diphtheria toxin-interleukin-3 (IL-3) fusion protein	Targeted therapy
Decitabine	DNA (cytosine-5)-methyltransferase 1 (DNMT1) inhibitor	Targeted therapy
Azacitidine	DNA (cytosine-5)-methyltransferase 1 inhibitor	Targeted therapy
Treosulfan	DNA alkylating agent	Chemotherapy
Busulfan	DNA inhibitor	Targeted therapy
Nelarabine	DNA polymerase alpha catalytic subunit/ DNA ligase 1/ DNA primase small subunit/ Ribonucleoside-diphosphate reductase large subunit inhibitor	Targeted therapy
MIRIPLA (miriplatin hydrate)	DNA synthesis inhibitor	Chemotherapy
Daunorubicin hydrochloride/ cytarabine	DNA topoisomerase 2-alpha/ DNA topoisomerase 2-beta inhibitor/ DNA polymerase beta inhibitor	Combination therapy
Doxorubicin hydrochloride (pegylated liposomal)	DNA topoisomerase 2-alpha/ DNA topoisomerase 2-beta inhibitor/ DNA topoisomerase 1 inhibitor	Targeted therapy
Irinotecan hydrochloride trihydrate	DNA topoisomerase I (mitochondrial)/ DNA topoisomerase 1 inhibitor	Targeted therapy
Carmustine	DNA/ RNA/ Glutathione reductase, mitochondrial inhibitor	Targeted therapy
Sparsentan (FILSPARI)	Dual endothelin angiotensin receptor inhibitor	Targeted therapy
Losmapimod	DUX4 inhibitor	Targeted therapy
VX-670	Dystrophin gene mis-splicing corrector oligonucleotide	Gene therapy
DSP-0390	EBP inhibitor	Targeted therapy
ABBV-CLS-7262	eIF2B activator	Targeted therapy
ABBV-CLS-7263	eIF2B activator	Targeted therapy
DNL343	eIF2B activator	Targeted therapy
Afimetoran	Estrogen receptors (ERs) inhibitor	Targeted therapy
Macitentan	ET-1 inhibitor	Targeted therapy
Ambrisentan	ET-1 inhibitor	Targeted therapy
Atrasentan	ETa receptor inhibitor	Targeted therapy
ASO factor B (IONIS-FB-LRx)	Factor B inhibitor	Ligand conjugated anti sense RNA therapy
Vemircopan	Factor D inhibitor	Targeted therapy
Vemircopan	Factor D inhibitor	Targeted therapy
Voydeya alfa	Factor D inhibitor	Targeted therapy
Danicopan	Factor D inhibitor	Targeted therapy
Human coagulation factor X	Factor X activator	Enzyme replacement therapy
BEAM-101	Fetal hemoglobin activator	Genetically modified cell therapy
Pentosan polysulfate sodium	FGFR-1/ FGFR-2 activator	Targeted therapy
Pemigatinib	FGFR1/ FGFR2/ FGFR3 inhibitor	Targeted therapy
Pemigatinib	FGFR1/ FGFR2/ FGFR3 inhibitor	Targeted therapy
Gilteritinib fumarate	FLT3/ UFO/ ALK inhibitor	Targeted therapy
Para-aminosali- cylic acid	Folate synthesis inhibitor	Targeted therapy
Betibeglogene autotemcel	Functional copies of the β-globin gene (βA-T87Q-globin) containing hematopoietic stem cells	Cell therapy
Ulefnersen	FUS inhibitor	Anti sense RNA therapy
Obeticholic acid	FXR activator	Targeted therapy
Chenodeoxycholic acid	FXR modulator	Targeted therapy
Filgrastim	G-CSF activator	Targeted therapy
DSP-0378	GABA A receptor activator	Targeted therapy
Midazolam	GABA activator	Targeted therapy
PXT864 (baclofen and acamprosate)	GABA activator/ Glutamate inhibitor	Combinatorial therapy
Vigabatrin	GABA transaminase inhibitor	Targeted therapy
Stiripentol	GABA A receptor activator	Targeted therapy
SB011	GATA3 inhibitor	Anti sense RNA therapy
Venglustat	GCS inhibitor	Targeted therapy
Venglustat	GCS inhibitor	Targeted therapy
Reblozyl (Luspatercept-aamt)	GDF11 inhibitor	Targeted therapy
AXO-AAV-GM1/ Rituximab/ Sirolimus	GLB1 gene/ Anti CD20 antibody/ mTOR inhibitor	Combinatorial therapy
Zilganersen	Glial fibrillary acidic protein (GFAP) inhibitor	Anti sense RNA therapy
CLF065	GLP-2 activator	Targeted therapy
Teduglutide (REVESTIVE)	GLP-2 activator	Targeted therapy
Teduglutide	GLP-2 activator	Targeted therapy
EMFLAZA® (deflazacort)	Glucocorticoid receptor activator	Targeted therapy
Budesonide	Glucocorticoid receptor activator	Targeted therapy
Dexamethas one	Glucocorticoid receptor activator	Targeted therapy
Hydrocortisone	Glucocorticoid receptor/ Annexin A1 activator	Targeted therapy
Hydrocortisone	Glucocorticoid receptor/ Annexin A1 activator	Targeted therapy
BEAM-301	Glucose 6 phosphate R83C mutation corrector	Gene therapy
Eliglustat	Glucosylceramide synthase inhibitor	Targeted therapy
Miglustat	Glucosylceramide synthase inhibitor	Targeted therapy
Vatiquinone	Glutathione activator	Targeted therapy
Cannabidiol	GPR55 activator	Targeted therapy
GPRC5D CAR T	GPRC5D targeted CAR T cells	CAR T cell therapy
177Lu-NeoB	GRPR inhibitor	Targeted therapy
Mercaptamine hydrochloride	GSS activator	Targeted therapy
Riociguat	Guanylate cyclase soluble subunit alpha-2 activator	Targeted therapy
Nitric oxide	Guanylate cyclase soluble subunit alpha-2 activator	Targeted therapy
Fobrepodacin (SPR720)	gyrase B/ParE inhibitor	Targeted therapy
Pitolisant	H3 receptor inhibitor	Targeted therapy
Osivelotor	Haemoglobin S modulator	Targeted therapy
Oxbryta (voxelotor)	Haemoglobin S polymerization inhibitor	Targeted therapy
Lumasiran	HAO1 mRNA inhibitor	siRNA
Pociredir	HbF activator	Targeted therapy
Xalnesiran	HBV genome inhibitor	siRNA
Panobinostat lactate anhydrous	HDAC inhibitor	Targeted therapy
Sodium phenylbutyrate	HDAC inhibitor	Targeted therapy
Piperaquine tetraphosphate/ dihydroartemi-sinin	Hemozoin inhibitor/ DHA activator	Combination therapy
Rusfertide	Hepcidin mimetic	Peptide therapy
Histamine dihydrochloride	Histamine H1/ H2/ H3 receptors inhibitor	Targeted therapy
Betaine anhydrous	Homocysteine inhibitor	Targeted therapy
PTC518	HTT inhibitor	Targeted therapy
Darvadstrocel	Human allogeneic adipose-derived mesenchymal stem cells	Cell therapy
Imlifidase	Human IgG antibodies inhibitor	Targeted therapy
Nitisinone	Hydroxyphenylpyruvate dioxygenase inhibitor	Targeted therapy
Mercaptopurine	Hypoxanthine-guanine phosphoribosyltransferase inhibitor, purine analog	Targeted therapy
Maralixibat	IBAT inhibitor	Targeted therapy
Ropeginterferon alfa-2b	IFNAR activator	Enzyme replacement therapy
Somapacitan	IGFR activator	Targeted therapy
TAK-880	IgG antibody	Plasma derived therapy
Golcadomide	Ikaros/ Aiolos inhibitor	Targeted therapy
Mezigdomide	IKZF1/ IKZF3 inhibitor	Targeted therapy
Mezigdomide/ Alnuctamab	IKZF1/IKZF3 inhibitor/ Anti CD3/ BCMA bispecific antibody	Combination therapy
CUG-252	IL-2R activator	Targeted therapy
Thalidomide	IL-6 inhibitor	Targeted therapy
Odevixibat	Ileal sodium/bile acid cotransporter inhibitor	Targeted therapy
TAK-881	Immunoglobulin (IgG) infusion	Targeted therapy
PF-07252220	Influenza A/H1N1 and B/Yamagata mRNA Vaccine	Antiviral
Deferiprone	Iron inhibitor	Targeted therapy
Human normal immunoglobulin	IVIg inhibitor	Targeted therapy
Upadacitinib	JAK1 inhibitor	Targeted therapy
Upadacitinib	JAK1 inhibitor	Targeted therapy
Upadacitinib	JAK1 inhibitor	Targeted therapy
Upadacitinib	JAK1 inhibitor	Targeted therapy
Upadacitinib	JAK1 inhibitor	Targeted therapy
Upadacitinib	JAK1 inhibitor	Targeted therapy
Upadacitinib	JAK1 inhibitor	Targeted therapy
Upadacitinib	JAK1 inhibitor	Targeted therapy
Ruxolitinib	JAK1/ JAK2 inhibitor	Targeted therapy
Fedratinib	JAK2/ FLT3 inhibitor	Targeted therapy
Ritlecitinib	JAK3/TEC Inhibitor	Targeted therapy
Avapritinib	KIT/PDGFR inhibitor	Targeted therapy
Isavuconazole	Lanosterol 14-alpha-demethylase inhibitor	Targeted therapy
Mozafancogene autotemcel (RP-L102)	lentiviral based FANCA gene transfer	Gene therapy
OTL-204	lentiviral based GRN gene transfer	Gene therapy
Lenmeldy™ / Libmeldy® (atidarsagene autotemcel)	lentiviral based human Arylsulfatase A gene transfer	Genetically modified cell therapy
RP-L301	Lentiviral based PKLR gene transfer	Gene therapy
Marnetegragene autotemcel (KRESLADI, RP-L201)	lentiviral based TGB2 gene transfer	Gene therapy
SCD (HGB-210) (Lovotibeglogene autotemcel)	lentiviral based β-globin gene transfer	Gene therapy
SCD (HGB-206) (Lovotibeglogene autotemcel)	lentiviral based β-globin gene transfer	Gene therapy
OTL-201	lentiviral mediated SGSH gene transfer	Gene therapy
Metreleptin	Leptin receptor activator	Targeted therapy
VX-522	Lipid encapsulated CFTR mRNA	Gene therapy
QDENGA (vaccine)	Live, attenuated dengue virus	Antiviral
BMS-986278	LPA1 inhibitor	Targeted therapy
FIPAXALPARANT	LPAR1 inhibitor	Targeted therapy
Atidarsagene autotemcel (Autologous CD34+ cells encoding ARSA) gene	LV mediated ARSA modified gene transfer	Gene therapy
RG6182	MAGL inhibitor	Targeted therapy
ION717	Major prion protein (PRNP) inhibitor	Anti sense RNA therapy
Afamelanotide	MC1R activator, α-melanocyte stimulating hormone analog	Targeted therapy
Setmelanotide	MC4R activator	Targeted therapy
Selumetinib	MEK 1/2 inhibitor	Targeted therapy
DSP-5336	Menin inhibitor	Targeted therapy
Orpathys + Imfinzi SAMETA	MET inhibitor/ Anti PD-L1 antibody	Combination therapy
Rufinamide	Metabotropic glutamate receptor 5 inhibitor	Targeted therapy
Delamanib	Methoxy-mycolic and keto-mycolic acid synthesis inhibitor	Targeted therapy
Eribulin	Microtubule inhibitor	Targeted therapy
Osilodrostat	Mitochodrial cytochrome P450 11B1 inhibitor	Targeted therapy
Carglumic acid	Mitochondrial carbamoyl-phosphate synthase modulator	Targeted therapy
Tasimelteon	MT1/ MT2 activator	Targeted therapy
Everolimus	mTORC1 inhibitor	Targeted therapy
Lomitapide	MTP inhibitor	Targeted therapy
ESCAPE (engineered stem cell antibody paired evasion)	Multiplex CD117 edit-antibody pair	Targeted therapy
Pretomanid	Mycolic acid biosynthesis inhibitor	Targeted therapy
TAK-101	Nanoparticle encapsulated gluten protein	Targeted therapy
Mifamurtide	NF-κB activator	Targeted therapy
Glycerol phenylbutyrate	Nitrogen binder	Targeted therapy
DFV890	NLRP3 inhibitor	Targeted therapy
DFV890	NLRP3 inhibitor	Targeted therapy
RG6287	NME (new molecular entity)
RG6382	NME (new molecular entity)
Ganaplacide + lumefantrine	Non-artemisinin plasmodium falciparum inhibitor	Combinatorial therapy
Omaveloxolone	Nrf2 activator/ NF-κB inhibitor	Targeted therapy
JNJ-1802 (Mosnodenvir)	NS3-NS4B inhibitor	Targeted therapy
EYU688	NS4B inhibitor	Targeted therapy
Deferasirox	NTBI/ LPI inhibitor	Targeted therapy
DSP-0187	Orexin 2R activator	Targeted therapy
TAK-861	Orexin 2R activator	Targeted therapy
TAK-360	Orexin 2R activator	Targeted therapy
Mannitol	Osmotic diuretic	Polyol
PF-07307405	OspA-based Lyme disease vaccine	Antibacterial
Defibrotide	PAI-1/vWF inhibitor	Targeted therapy
Parathyroid hormone	Parathyroid hormone 2 receptor activator	Targeted therapy
Niraparib	PARP 1/2 inhibitor	Targeted therapy
Olaparib	PARP 1/2 inhibitor	Targeted therapy
Aztreonam	PBP3 inhibitor	Targeted therapy
Inclisiran	PCSK9 siRNA inhibitor	siRNA
PD-L1 LNA	PD-L1/PD-1 inhibitor	Targeted therapy
Opdivo/Empliciti	PD-L1/2 inhibitor/Anti CTLA4 antibody	Targeted therapy
Anagrelide hydrochloride	PDE3A inhibitor	Targeted therapy
Tadalafil STCT	PDE5 inhibitor	Targeted therapy
Tadalafil	PDE5 inhibitor	Targeted therapy
Tovinontrine	PDE9 inhibitor	Targeted therapy
Cipargamin	PfATP4 inhibitor	Targeted therapy
Artemether / Lumefantrine (Coartem)	PGH-1 inhibitor	Targeted therapy
Pegvaliase	Phenylalanine ammonia lyase (PAL) enzyme from Anabaena variabilis	Bacteria derived therapy
Sapropterin dihydrochloride	Phenylalanine-4-hydroxylase co factor	Targeted therapy
Duvelisib	Phosphatidylinositol 3-kinase delta and gamma inhibitor	Targeted therapy
Sildenafil	Phosphodiesterase inhibitor	Targeted therapy
Roginolisib	PI3Kδ inhibitor	Targeted therapy
TP-3654	PIM1 kinase inhibitor	Targeted therapy
BEAM-302	PIZ allèle E342K corrector	Gene therapy
INE963	Plasmodium falciparum inhibitor	Antiviral
Arsenic trioxide	PML/ RAR-alpha inhibitor	Targeted therapy
PXT3003 (baclofen, naltrexone and sorbitol)	PMP22 inhibitor	Combinatorial therapy
VX-407	Polycytin 1 (PKD1) inhibitor	Targeted therapy
Amifampridine	Potassium voltage-gated channel subfamily A member 1 inhbitor	Targeted therapy
Donidalorsen	Prekallikrein (PKK) inhibitor	Ligand conjugated anti sense RNA therapy
AZD3470	PRMT5 inhibitor	Targeted therapy
Selexipag	Prostacyclin receptor activator	Targeted therapy
Treprostinil	Prostaglandin D2 receptor activator	Targeted therapy
Bortezomib	Proteasome subunit beta type 1/5 inhibitor	Targeted therapy
Carfilzomib	Proteasome subunit beta type 1/2/5/8/9/10 inhibitor	Targeted therapy
Human protein c	Protein C activator	Targeted therapy
Pomalidomide	Protein cereblon/ Prostaglandin/ G/H synthase 2 inhibitor	Targeted therapy
Lenalidomide	Protein cereblon/ Tumor necrosis factor ligand superfamily member 11 inhibitor	Targeted therapy
Midostaurin	Protein kinase C alpha (PKCalpha)/ VEGFR2/ KIT/ PDGFR/ FLT3 inhibitor	Targeted therapy
Apadamtase alfa/ cinaxadamtase alf (ADZYNMA)	Recombinant ADAMTS13	Enzyme replacement therapy
Asfotase alfa	Recombinant alkaline phosphatase enzyme	Enzyme replacement therapy
ADYNOVATE	Recombinant antihemophilic factor	Enzyme replacement therapy
TAK-594/DNL593	Recombinant brain-penetrant progranulin (PGRN)	Enzyme replacement therapy
Vosoritide	Recombinant C-type natriuretic peptide analogue	Peptide therapy
DUKORAL	Recombinant Cholera Toxin B Subunit	Targeted therapy
Nonacog alpha	Recombinant Coagulation Factor IX	Enzyme replacement therapy
Octocog alfa	Recombinant coagulation Factor VIII	Enzyme replacement therapy
Follitropin alfa	Recombinant endogenous follicle stimulating hormone (FSH activator)	Enzyme replacement therapy
Eftrenonacog alfa	Recombinant Factor IX	Enzyme replacement therapy
Lonoctocog alfa	Recombinant Factor VIII	Enzyme replacement therapy
Damoctocog alfa pegol	Recombinant Factor VIII	Enzyme replacement therapy
Efmoroctocog alfa	Recombinant factor VIII-Fc fusion protein	Enzyme replacement therapy
Glovenin-I	Recombinant freeze-dried polyethylene glycol-treated human Ig	Enzyme replacement therapy
Zamaglutenase	Recombinant glutenase	Enzyme replacement therapy
Agalsidase beta	Recombinant human alpha-galactosidase	Enzyme replacement therapy
Laronidase	Recombinant human alpha-L-iduronidase	Enzyme replacement therapy
Octocog alpha	Recombinant human Antihemophilic factor (coagulation factor X activator)	Enzyme replacement therapy
Imiglucerase	Recombinant human beta-glucocerebrosidase enzyme	Targeted therapy
Turoctocog alfa pegol	Recombinant human clotting factor VIII	Enzyme replacement therapy
Rurioctocog alfa pegol	Recombinant human clotting factor VIII	Enzyme replacement therapy
Alglucosidase alpha	Recombinant human enzyme acid alpha-glucosidase	Enzyme replacement therapy
Epoetin alfa	Recombinant human erythropoietin (EPO-R activator)	Enzyme replacement therapy
Follitropin alpha	Recombinant human follicle stimulating hormone	Enzyme replacement therapy
Velaglucerase alfa	Recombinant human glucocerebrosidase	Enzyme replacement therapy
HYQVIA	Recombinant Human Hyaluronidase	Enzyme replacement therapy
Idursulfase	Recombinant human iduronate-2-sulfatase lysosomal enzyme	Enzyme replacement therapy
CUVITRU	Recombinant human IgG	Enzyme replacement therapy
GAMMAGARD LIQUID	Recombinant human IgG	Enzyme replacement therapy
Interferon alpha-2b	Recombinant human interferon	Enzyme replacement therapy
Anakinra	Recombinant human interleukin-1 receptor antagonist (IL-1Ra)	Enzyme replacement therapy
Sebelipase alfa	Recombinant human lysosomal acid lipase	Enzyme replacement therapy
Velmanase alfa	Recombinant human lysosomal alpha-mannosidase	Enzyme replacement therapy
Vestronidase alfa	Recombinant human lysosomal beta glucuronidase	Enzyme replacement therapy
Galsulfase	Recombinant human N-acetylgalactosamine 4-sulfatase enzyme	Enzyme replacement therapy
Cenegermin	Recombinant human nerve growth factor	Enzyme replacement therapy
Efzimfotase alfa	Recombinant human tissue-nonspecific alkaline phosphatase (TNSALP) enzyme	Enzyme replacement therapy
Mecasermin	Recombinant insulin-like growth factor-1	Enzyme replacement therapy
Ryzneuta - efbemalenograstim alfa	Recombinant leukocyte growth factor	Enzyme replacement therapy
Avalglucosidase alfa-ngpt	Recombinant lysosomal GAA	Enzyme replacement therapy
DNL310 (Tividenofusp alfa)	Recombinant modified human IDS enzyme	Enzyme replacement therapy
DNL622	Recombinant modified human IDUA enzyme	Enzyme replacement therapy
MEPSEVII® (vestronidase alfa-vjbk)	Recombinant modified human lysosomal beta glucuronidase	Enzyme replacement therapy
DNL126	Recombinant modified human SGSH enzyme	Enzyme replacement therapy
Elosulfase alfa	Recombinant modified N-acetylgalactosamine-6-sulfatase enzyme	Enzyme replacement therapy
Susoctocog alfa (OBIZUR)	Recombinant porcine coagulation Factor VIII	Porcine derived therapy
Efzimfotase	Recombinant TNSALP enzyme	Enzyme replacement therapy
Cerliponase alfa	Recombinant tripeptidyl peptidase-1	Enzyme replacement therapy
Pegtibatinase (TVT-058)	Recombinat modified human CBS enzyme	Enzyme replacement therapy
TRANSLARNA™ (ataluren)	Release factor complex (RFC) inhibitor	Targeted therapy
Clofarabine	Ribonucleoside-diphosphate reductase large subunit/ DNA polymerase alpha catalytic subunit inhibitor	Targeted therapy
Cladribine	Ribonucleoside-diphosphate reductase subunits/ DNA polymerase epsilon subunitds inhibitor	Targeted therapy
Ataluren	Ribosomal readthrough activator, nonsense-suppressing agent	Targeted therapy
SAR443820/DNL788	RIPK1 inhibitor	Targeted therapy
RPGR Gene Therapy	RPGR activator	Gene therapy
Lenvatinib	RTK inhibitor	Targeted therapy
Fenfluramine	5-HT2 receptor agonist, σ1 receptor inhbiitor	Targeted therapy
AZD6912	Human CFB inhibitor	siRNA
Nusinersen sodium	SMN activator	Anti sense RNA therapy
Glasdegib	SMO inhibitor	Targeted therapy
Vismodegib	SMO inhibitor	Targeted therapy
LTP001	SMURF1 inhibitor	Targeted therapy
Mexiletine hcl	Sodium channel protein type 5 subunit alpha inhibitor	Targeted therapy
Bulevirtide	Sodium/bile acid cotransporter inhibitor	Targeted therapy
Pasireotide	Somatostatin receptor type 1/2/3 activator	Targeted therapy
Lutetium (177Lu) oxodotreotide	Somatostatin receptors type 2 inhibitor	Peptide receptor radionuclide therapy
Ozanimod	Sphingosine-1- phosphate (S1P) receptor avtivator	Targeted therapy
Siponimod (Mayzent)	sphingosine-1-phosphate (S1P) receptor modulator	Targeted therapy
Edotreotide	SST2 inhibitor	Targeted therapy
Tofersen	Superoxide dismutase 1 (SOD1) inhibitor	Anti sense RNA therapy
Tofersen	Superoxide dismutase 1 (SOD1) inhibitor	Anti sense RNA therapy
BIIB115	Survival motor neuron (SMN) activator	Anti sense RNA therapy
ION306	Survival motor neuron (SMN) activator	Anti sense RNA therapy
EVRYSDI® (risdiplam)	Survival of motor neuron 2 (SMN2) pre-mRNA splicing modifier	Targeted therapy
Risdiplam	Survival of motor neuron 2 (SMN2) pre-mRNA splicing modifier	Targeted therapy
Levetiracetam	SV2A activator/ Voltage-dependent N-type calcium channel subunit alpha-1B inhibitor	Targeted therapy
DOJOLVI® (triheptanoin)	Synthetic medium-chain triglyceride (MCT)	Nutrient supplement
Idebenone	Synthetic ubiquinine, ATP production enhancer	Targeted therapy
RHH-646	Tankyrase inhibitor	Targeted therapy
NIO752	Tau inhibitor	Anti sense RNA therapy
Luspatercept-aamt	TGF-β inhibitor	Targeted therapy
Pirfenidone	TGF-β inhibitor	Targeted therapy
Luspatercept	TGF-β inhibitor	Targeted therapy
Ruzotolimod	TLR7 activator	Targeted therapy
MHV370	TLR7/ TLR8 inhibitor	Targeted therapy
RG6421 (TMEM16A Potentiator)	TMEM16A activator	Targeted therapy
Etanercept	TNF-α inhibitor	Targeted therapy
Topotecan	Topoisomerase I inhibitor	Targeted therapy
TAK-227	Transglutaminase 2 inhibitor	Targeted therapy
Mercaptamine bitartrate	Transglutaminase inhibitor	Targeted therapy
Sapablursen	Transmembrane protease serine 6 (TMPRSS6) modulator	Ligand conjugated anti sense RNA therapy
Eplontersen	Transthyretin (TTR) inhibitor	Ligand conjugated anti sense RNA therapy
TEGSEDI® (inotersen)	Transthyretin (TTR) inhibitor	Anti sense RNA therapy
Patisiran sodium	Transthyretin (TTR) inhibitor	siRNA
Inotersen	Transthyretin (TTR) inhibitor	Anti sense RNA therapy
Tafamidis	Transthyretin (TTR) inhibitor	Targeted therapy
Wainua (Eplontersen)	Transthyretin mRNA inhibitor	Anti sense RNA therapy
Telotristat	Tryptophan hydroxylase inhibitor	Targeted therapy
Pemetrexed	TS/ DHFR/ GARFT inhibitor	Targeted therapy
Acoramidis	Transthyretin (TTR) inhibitor	Targeted therapy
Acoramidis	Transthyretin (TTR) stabilizer	Targeted therapy
Paclitaxel	Tubulin Beta-1 chain inhibitor	Targeted therapy
SOTYKTU (deucravacitinib)	TYK2 inhibitor	Targeted therapy
Lomedeucitinib	TYK2 Inhibitor	Targeted therapy
Zasocitinib	TYK2 inhibitor	Targeted therapy
BMS-986322	TYK2 Inhibitor	Targeted therapy
Bosutinib	BCR-ABL/src inhibitor	Targeted therapy
BIIB121	UBE3A-ATS inhibitor	Anti sense RNA therapy
ION582	UBE3A-ATS inhibitor	Anti sense RNA therapy
GTX-102 (Anti sense Oligonucleotide)	UBE3A-ATS inhibitor	Anti sense RNA therapy
ATLX-1282	Undisclosed	Undiclosed
Pegloticase (KRYSTEXXA)	Uric acid inhibitor	Enzyme supplementation therapy
HZN-003	Uric acid inhibitor	Enzyme supplementation therapy
HZN-007	Uric acid inhibitor	Enzyme supplementation therapy
TAK-012	Variable delta 1 gamma delta T cells	Cell therapy
Tolvaptan	Vasopressin V2-receptor inhibitor	Targeted therapy
Tivozanib hydrochloride monohydrate	VEGFR inhibitor	Targeted therapy
Vandetanib	VEGFR/ EGFR/ RET inhibitor	Targeted therapy
Axitinib	VEGFR inhibitor	Targeted therapy
Baloxavir marboxil	Viral endonuclease inhibitor	Antiviral
Baloxavir marboxil	Viral endonuclease inhibitor	Antiviral
Baloxavir marboxil	Viral endonuclease inhibitor	Antiviral
Vonvendi	Von Willebrand factor activator	Targeted therapy
VEYVONDI	Von Willebrand factor activator	Targeted therapy
Cholic acid	FXR activator	Targeted therapy
Selinexor	XPO1 inhibitor	Targeted therapy
IAG933	YAP/TAZ-TEAD inhibitor	Targeted therapy
Migalastat	α-Gal A enzyme inhbitor	Targeted therapy
Concentrate of proteolytic enzymes enriched in bromelain		Enzyme replacement therapy
Ex vivo expanded autologous human corneal epithelial cells containing stem cells		Cell therapy
Autologous CD34+ enriched cell fraction that contains CD34+ cells transduced with retroviral vector that encodes for the human adenosine deaminase (ADA) cDNA sequence from human haematopoietic stem/progenitor (CD34+) cells		Cell therapy
Turoctocog alpha	Recombinant human clotting factor VIII	Enzyme replacement therapy
Eptacog alpha	Recombinant human clotting factor VIIa	Enzyme replacement therapy
Catridecacog	Recombinant FXIII subunit‐A molecule	Enzyme replacement therapy
Posaconazole	Cytochrome P-450 inhibitor	Targeted therapy
Romiplostim	Thrombopoietin receptor activator	Targeted therapy
Simoctocog alfa	Recombinant B-domain deleted rFVIII	Enzyme replacement therapy
Susoctocog alfa	Recombinant human clotting factor VIII	Enzyme replacement therapy
Nintedanib	RTKs inhibitor	Targeted therapy
Somatropin	Recombinant human growth hormone	Enzyme replacement therapy
Pegaspargase	Recombinant L-asparagine enzyme (ASN inhibitor)	Enzyme replacement therapy
Nivolumab	Anti PD-1 antibody	Targeted therapy
Abatacept	CD80/ CD86 inhibitor	Targeted therapy
Dexamethasone	Glucocorticoid receptor activator	Targeted therapy
Alitretinoin	Intracellular retinoid receptor subtypes activator	Targeted therapy
Ibuprofen	COX inhibitor	Targeted therapy
Pemetrexed disodium hemipentahydrate	TS/ DHFR/ GARFT inhibitor	Targeted therapy
Pemetrexed diacid	TS/ DHFR/ GARFT inhibitor	Targeted therapy
Pemetrexed disodium	TS/ DHFR/ GARFT inhibitor	Targeted therapy
Melphalan	DNA alkylating agent	Chemotherapy
Pixantrone dimaleate	Topoisomerase II inhibitor	Targeted therapy
Ziconotide	Voltage-dependent N-type calcium channel subunit alpha-1B inhibitor	Targeted therapy
Follitropin beta	Recombinant human follicle stimulating hormone	Enzyme replacement therapy
Levofloxacin	DNA gyrase subunit A/ DNA topoisomerase 4 subunit A inhibitor	Targeted therapy
Sirolimus	mTOR inhibitor	Targeted therapy
Moroctocog alpha	Recombinant human clotting factor VIII	Enzyme replacement therapy
Nonacog beta pegol	Recombinant human clotting factor IX	Enzyme replacement therapy
Evolocumab	Anti PCSK9 antibody	Targeted therapy
Agalsidase alfa	Recombinant human alpha-galactosidase	Enzyme replacement therapy
RESPREEZA	Human alpha1-proteinase inhibitor	Targeted therapy
Sildenafil citrate	Phosphodiesterase inhibitor	Targeted therapy
Eltrombopag	Thrombopoietin receptor activator	Targeted therapy
Riluzole	Glutamate inhibitor	Targeted therapy
Nonacog gamma	Recombinant human coagulation Factor IX	Enzyme replacement therapy
Tocilizumab	Anti IL-6 antibody	Targeted therapy
Rucaparib	Poly (ADP-ribose) polymerase (PARP) inhibitor	Targeted therapy
Conestat alfa	Recombinant rhC1INH	Enzyme replacement therapy
Isatuximab	Anti CD38 antibody	Targeted therapy
Dexrazoxane	DNA topoisomerase 2-alpha inhibitor	Targeted therapy
Golimumab	Anti TNFα antibody	Targeted therapy
Melatonin	Melatonin receptor type 1A/B activator	Targeted therapy
Pegvisomant	Growth hormone receptor inhibitor	Targeted therapy
Hydroxycarbamide	Ribonucleoside-diphosphate reductase large subunit inhibitor	Targeted therapy
Asparaginase	Asparagine inhibitor	Targeted therapy
Dasatinib	BCR-ABL/src inhibitor	Targeted therapy
Bosentan monohydrate	Dual endothelin receptor inhibitor	Targeted therapy
Sunitinib	PDGFR/VEGFR inhibitor	Targeted therapy
Erlotinib	EGFR inhibitor	Targeted therapy
Bexarotene	Retinoid X receptor subtypes activator	Targeted therapy
Nilotinib	BCR-ABL/KIT inhibitor	Targeted therapy
Docetaxel	PSMA inhibitor	Targeted therapy
Temozolomide	DNA alkylating agent	Chemotherapy
Thiotapa	DNA alkylating agent	Chemotherapy
Tegafur/ gimeracil/ oteracil	Thymidylate synthase/ DPD/ 5-FU inhibitor	Combination therapy
Thyrotropin alfa	Recombinant thyroid stimulating hormone	Enzyme replacement therapy
Temsirolimus	mTOR inhibitor	Targeted therapy
Ravulizumab	Anti C5 antibody	Targeted therapy
Tocofersolan	P-glycoprotein 1 inhibitor	Targeted therapy
Cholera vaccine	Immunostimulants	Vaccine
Venetoclax	BCL-2 inhibitor	Targeted therapy
Iloprost	Prostacyclin receptor/ Prostaglandin E2 receptor EP1 subtype activator	Targeted therapy
Vonicog alfa	Recombinant von Willebrand factor	Enzyme replacement therapy
Voriconazole	Cytochrome P450 51 inhibitor	Targeted therapy
VONCENTO	Recombinant human clotting factor VIII/ von willebrand factor	Enzyme replacement therapy
Pazopanib	VEGFR/PDGFR/KIT inhibitor	Targeted therapy
Zinc acetate dihydrate	Zinc activator	Targeted therapy
Capecitabine	Nucleoside metabolic inhibitor	Targeted therapy
Sodium oxybate	GHB/ GABA B receptors activator	Targeted therapy
Ipilimumab	Anti CTLA-4 antibody	Targeted therapy
Trabectedin	DNA alkylating agent	Chemotherapy
Ebola vaccine	rDNA, replication-incompetent	Vaccine
Ibritumomab tiuxetan	Anti-CD20 antibody	Targeted therapy
Human hepatitis B immunoglobulin	L-HBsAg inhibitor	Targeted therapy
Idelalisib	PI3K inhibitor	Targeted therapy
FIDRISERTIB	ALK2 inhibitor	Targeted therapy
ELAFIBRANOR	PPARα activator	Targeted therapy
BYLVAY	IBAT inhibitor	Targeted therapy
IPN60210	SETD2 inhibitor	Targeted therapy
TAZVERIK/ Lenalidomide/ Rituximab	EZH2 inhibitor/ CK1α inhibitor/ Anti CD20 antibody	Combination therapy
RITIVIXIBAT (IPN60250)	ISBT inhibitor	Targeted therapy
