# Supplementary material for: Quantifying hope: an EU perspective of rare disease therapeutic space and market dynamics
Source: Front Public Health. 2025 Feb 3;13:1520467. doi: 10.3389/fpubh.2025.1520467 (PMC11830808; doi:10.3389/fpubh.2025.1520467)
Supplement: Supplementary Table S4 — List of drugs, MoA and linked pharmaceutical companies. [file Table_4.XLSX]

## Sheet: Assets in development
Partner	Drug	CT Phase	MoA	Type of therapy	Parent	Disease filtered
Self	Venclexta (ABT-199)	Phase 1	Bcl-2 inhibitor	Targeted therapy	Abbvie	Acutelymphocytic leukemia
Self	Venclexta (ABT-199)	Approved	Bcl-2 inhibitor	Targeted therapy	Abbvie	Acute myeloid leukemia
Self	Pivekimab	Phase 2	Anti CD123 antibody	Targeted therapy	Abbvie	Acute myeloid leukemia
Self	Venclexta (ABT-199)	Phase 3	Bcl-2 inhibitor	Targeted therapy	Abbvie	Acute myeloid leukemia
Self	ABBV-CLS-7262	Phase 2	eIF2B activator	Targeted therapy	Abbvie	Amyotrophic lateral sclerosis
Self	Upadacitinib	Approved	JAK1 inhibitor	Targeted therapy	Abbvie	Ankylosing spondylitis
Opsidio	OpSCF	Phase 2	Anti SCF248 antibody	Targeted therapy	Abbvie	Atopic dermatitis
Genmab	Epcoritamab	Phase 2	Anti CD20/ CD35 bispecific antibody	Targeted therapy	Abbvie	B-cell non-Hodgkin lymphoma
Self	Pivekimab	Phase 2	Anti CD123 antibody	Targeted therapy	Abbvie	Blastic plasmacytoid dendritic cell neoplasm
Genmab	Epcoritamab	Phase 1	Anti CD20/ CD35 bispecific antibody	Targeted therapy	Abbvie	Chronic lymphocytic leukemia
Self	Venclexta (ABT-199)	Approved	Bcl-2 inhibitor	Targeted therapy	Abbvie	Chronic lymphocytic leukemia
Self	ABBV-400	Phase 2	Anti cMET antibody/ Topo-1 inhibitor	Targeted therapy	Abbvie	Colorectal cancer
Genmab	Epcoritamab	Approved	Anti CD20/ CD35 bispecific antibody	Targeted therapy	Abbvie	Diffuse large B-Cell lymphoma
Self	Venclexta (ABT-199)	Approved	Bcl-2 inhibitor	Targeted therapy	Abbvie	Chronic lymphocytic leukemia
Self	Ibrutinib	Phase 3	BTK inhibitor	Targeted therapy	Abbvie	Follicular lymphoma
Genmab	Epcoritamab	Phase 3	Anti CD20/ CD35 bispecific antibody	Targeted therapy	Abbvie	Follicular lymphoma
Genmab	Epcoritamab	Registration	Anti CD20/ CD35 bispecific antibody	Targeted therapy	Abbvie	Follicular lymphoma
Self	Upadacitinib	Phase 3	JAK1 inhibitor	Targeted therapy	Abbvie	Giant cell arteritis
Self	Lutikizumab	Phase 2	Anti IL-1a/1b antibody	Targeted therapy	Abbvie	Hidradenitis suppurativa
Self	Upadacitinib	Phase 3	JAK1 inhibitor	Targeted therapy	Abbvie	Hidradenitis suppurativa
Calibr (division of Scripps Research)	CLF065	Phase 1	GLP-2 activator	Targeted therapy	Abbvie	Inflammatory bowel disease
Self	ABBV-383	Phase 1	Anti BCMA/ CD3 T-cell engaging bispecific antibody	Targeted therapy	Abbvie	Multiple myeloma
Self	Venclexta (ABT-199)	Phase 3	Bcl-2 inhibitor	Targeted therapy	Abbvie	Multiple myeloma
Self	ABBV-453	Phase 1	Bcl-2 inhibitor	Targeted therapy	Abbvie	Multiple myeloma
Self	Venclexta (ABT-199)	Phase 3	Bcl-2 inhibitor	Targeted therapy	Abbvie	Myelodysplastic syndrome
Self	Navitoclax	Phase 3	Bcl-xl/Bcl-2 inhibitor	Targeted therapy	Abbvie	Myelofibrosis
Self	IMGN-151	Phase 1	Anti Folate Receptor alpha (FRα) antibody, Maytansinoid derivative DM21	Targeted therapy	Abbvie	Ovarian cancer
Self	Risankizumab	Approved	Anti IL-23 antibody	Targeted therapy	Abbvie	Psoriatic
Self	Upadacitinib	Approved	JAK1 inhibitor	Targeted therapy	Abbvie	Psoriatic arthritis
Self	Risankizumab	Approved	Anti IL-23 antibody	Targeted therapy	Abbvie	Psoriatic arthritis
Self	Venclexta (ABT-199)	Approved	Bcl-2 inhibitor	Targeted therapy	Abbvie	Chronic lymphocytic leukemia
Self	Upadacitinib	Approved	JAK1 inhibitor	Targeted therapy	Abbvie	Rheumatoid arthritis
Self	ABBV-706	Phase 1	Anti SEZ6 antibody/ Topo-1 inhibitor	Targeted therapy	Abbvie	Small cell lung cancer
Self	Elezanumab	Phase 2	Anti RGMa antibody	Targeted therapy	Abbvie	Spinal cord injury
Cugene	CUG-252	Phase 1	IL-2R activator	Targeted therapy	Abbvie	Systemic lupus erythematosus
Alpine	Acazicolcept	Phase 2	CD28/ ICOS inhibitor	Targeted therapy	Abbvie	Systemic lupus erythematosus
Self	Upadacitinib	Phase 3	JAK1 inhibitor	Targeted therapy	Abbvie	Systemic lupus erythematosus
Self	Upadacitinib	Phase 3	JAK1 inhibitor	Targeted therapy	Abbvie	Takayasu Arteritis
Self	ABBV-CLS-7263	Phase 1	eIF2B activator	Targeted therapy	Abbvie	Vanishing white matter disease
Self	Upadacitinib	Phase 3	JAK1 inhibitor	Targeted therapy	Abbvie	Vitiligo
Vertex Pharmaceuticals	Unknown	Undisclosed	AAV capsid-gene therapy	Cell & Gene therapy	Affinia Therapeutics	Cystic fibrosis
Vertex Pharmaceuticals	Unknown	Undisclosed	AAV capsid-gene therapy	Cell & Gene therapy	Affinia Therapeutics	Duchenne muscular dystrophy
Vertex Pharmaceuticals	Unknown	Undisclosed	AAV capsid-gene therapy	Cell & Gene therapy	Affinia Therapeutics	Myotonic dystrophy type 1
Atlas Venture	Unknown	Undisclosed	Gene therapies	Cell & Gene therapy	Affinia Therapeutics	Muscle and central nervous system diseases
Lonza Group	Anc80L65	Preclinical	AVV-based vector	Gene therapy	Affinia Therapeutics	Neurologic and Neuro-oncologic Diseases
Self	Unknown	Preclinical	AVV-based gene therapy	Cell & Gene therapy	Affinia Therapeutics	Rare diseases
EcoR1 Capital	Unknown	Preclinical	AVV-based gene therapy	Cell & Gene therapy	Affinia Therapeutics	Rare diseases
Self	ATLX-1282	Preclinical	Undisclosed	Undiclosed	Alchemab Therapeutics	Amyotrophic lateral sclerosis
Self	ATLX-1282	Preclinical	Undisclosed	Undiclosed	Alchemab Therapeutics	Frontotemporal dementia
Self	Anselamimab	Phase 3	Anti light chain (LC) related fibrils antibody	Targeted therapy	Alexion	Amyloid light chain amyloidosis
Self	Gefurulimab	Phase 3	Anti C5 antibody	Targeted therapy	Alexion	Generalised myasthenia gravis
Self	Efzimfotase	Phase 3	Recombinant TNSALP enzyme	Enzyme replacement therapy	Alexion	Hypophosphatasia
Self	Vemircopan	Phase 2	Factor D inhibitor	Targeted therapy	Alexion	IgA-nephropathy
Self	Ultomiris IV	Phase 3	Anti C5 antibody	Targeted therapy	Alexion	IgA-nephropathy
Self	Selumetinib	Phase 3	MEK 1/2 inhibitor	Targeted therapy	Alexion	Neurofibromatosis Type1
Self	Selumetinib	Phase 3	MEK 1/2 inhibitor	Targeted therapy	Alexion	Plexiform Neurofibromas
Self	Ultomiris IV	Phase 3	Anti C5 antibody	Targeted therapy	Alexion	Thrombotic microangiopathy
Self	Acoramidis	Phase 3	Transthyretin (TTR) stabilizer	Targeted therapy	Alexion	Transthyretin amyloid cardiomyopathy
Self	Avacopan	Phase 3	C5aR inhibitor	Targeted therapy	Amgen	Anti-Neutrophil Cytoplasmic Autoantibody-Associated Vasculitis
Self	DAXDILIMAB	Phase 2	Anti ILT7 antibody	Targeted therapy	Amgen	Dermatomyositis
Self	FIPAXALPARANT	Phase 2	LPAR1 inhibitor	Targeted therapy	Amgen	Diffuse cutaneous systemic sclerosis
Self	DAXDILIMAB	Phase 2	Anti ILT7 antibody	Targeted therapy	Amgen	Discoid lupus erythematosus
Self	FIPAXALPARANT	Phase 2	LPAR1 inhibitor	Targeted therapy	Amgen	Idiopathic pulmonary fibrosis
Self	Inebilizumab-cdon	Phase 3	Anti CD19 antibody	Targeted therapy	Amgen	IgG4-related disease
Self	Inebilizumab-cdon	Phase 3	Anti CD19 antibody	Targeted therapy	Amgen	Myasthenia gravis
Self	AMG 329 (HZN-1116)	Phase 2	Anti FLT3-L antibody	Targeted therapy	Amgen	Sjögren’s syndrome
Self	Dazodalibep	Phase 3	CD40L inhibitor	Targeted therapy	Amgen	Sjögren’s syndrome
Self	Teprotumumab-trbw	Phase 3	Anti IGF-1R antibody	Targeted therapy	Amgen	Thyroid Eye Disease
Self	Pegcetacoplan (EMPAVELI)	Phase 2	C3 inhibitor	Targeted therapy	Apellis	Haematopoietic stem cell transplant–associated thrombotic microangiopathy
Self	Pegcetacoplan (EMPAVELI)	Phase 3	C3 inhibitor	Targeted therapy	Apellis	C3 Glomerulopathy
Self	Pegcetacoplan (EMPAVELI)	Phase 3	C3 inhibitor	Targeted therapy	Apellis	Immune complex-membranoproliferative glomerulonephritis
Self	Pegcetacoplan (EMPAVELI)	Approved	C3 inhibitor	Targeted therapy	Apellis	Paroxysmal nocturnal hemoglobinuria
Partnered	Calquence ELEVATE-TN ChangE (China)	LCM projects	BTK inhibitor	Targeted therapy	Astrazeneca	Chronic lymphocytic leukaemia
Partnered	Calquence + venetoclax + obinutuzumab AMPLIFY		BTK inhibitor/ BCL-2 inhibitor/ Anti-CD20 antibody	Combination therapy	Astrazeneca	Chronic lymphocytic leukaemia
Self	Calquence + R-CHOP ESCALADE (Rituximab, Cyclophosphamide, Doxorubicin, Vincristine, Prednisone)	LCM projects	BTK inhibitor/ Anti CD20 antibody/ DNA inhibitor/ DNA topoisomerase 2-alpha inhibitor/ Tubulin beta chain inhibitor/ Glucocorticoid activator	Combination therapy	Astrazeneca	Large B cell lymphoma
Self	Imfinzi + Imjudo HIMALAYA	Phase 3	Anti PD-L1 antibody/ Anti CTLA-4 antibody	Combination therapy	Astrazeneca	Hepatocellular carcinoma
Partnered	Imfinzi +/- Imjudo + CRT ADRIATIC	LCM projects	Anti PD-L1 antibody/ Anti CTLA-4 antibody/ Critical enzymes inhibitor	Combination therapy	Astrazeneca	Limited-stage small-cell lung cancer
Partnered	Calquence ECHO	LCM projects	BTK inhibitor	Targeted therapy	Astrazeneca	Mantle cell lymphoma
Partnered	Orpathys + Imfinzi SAMETA	LCM projects	MET inhibitor/ Anti PD-L1 antibody	Combination therapy	Astrazeneca	Papillary renal cell carcinoma
Self	AZD9829	Phase 1	Anti CD123 (TOP1i ADC) antibody	Targeted therapy	Astrazeneca	Acute myeloid leukemia
Partnered	Imfinzi + VEGF EMERALD-2	LCM projects	Anti PD-L1 antibody/ VEGF inhibitor	Combination therapy	Astrazeneca	Hepatocellular carcinoma
Self	Volrustomig + Lenvatinib	Phase 1	Anti PD-1/ CTLA-4 bispecific antibody/ VEGF inhibitor	Combination therapy	Astrazeneca	Renal cell carcinoma
Self	Anselamimab	Phase 3	Anti light chain (LC) related fibrils antibody	Targeted therapy	Astrazeneca	Amyloid light chain amyloidosis
Self	AZD0486	Phase 1	Anti CD19-CD3 (TCE) bispecific antibody	Targeted therapy	Astrazeneca	B-cell acute lymphoblastic leukaemia
Self	Ultomiris ARTEMIS	LCM projects	Anti complement C5 antibody	Targeted therapy	Astrazeneca	Cardiac surgery-associated acute kidney injury
Self	AZD3470	Phase 1	PRMT5 inhibitor	Targeted therapy	Astrazeneca	Classic Hodgkin lymphoma
Self	Fasenra MANDARA	LCM projects	Anti IL-5R antibody	Targeted therapy	Astrazeneca	Eosinophilic granulomatosis with polyangiitis
Self	Ultomiris	LCM projects	Anti complement C5 antibody	Targeted therapy	Astrazeneca	Generalised myasthenia gravis
Self	Gefurulimab	Phase 3	Anti C5 antibody	Targeted therapy	Astrazeneca	Generalised myasthenia gravis
Self	Danicopan	LCM projects	Factor D inhibitor	Targeted therapy	Astrazeneca	Geographic atrophy
Self	AZD1390	Phase 1	ATM inhibitor	Targeted therapy	Astrazeneca	Glioblastoma
Self	Ultomiris	LCM projects	Anti complement C5 antibody	Targeted therapy	Astrazeneca	Haematopoietic stem cell transplant–associated thrombotic microangiopathy
Self	AZD5851	Phase 1	Anti GPC3 CAR-T antibody	Targeted therapy	Astrazeneca	Hepatocellular carcinoma
Partnered	Wainua (Eplontersen)	Phase 3	Transthyretin mRNA inhibitor	Anti sense RNA therapy	Astrazeneca	Hereditary transthyretin-mediated amyloid polyneuropathy
Self	Fasenra NATRON	LCM projects	Anti IL-5R antibody	Targeted therapy	Astrazeneca	Hypereosinophilic syndrome
Self	Efzimfotase alfa	Phase 3	Recombinant human tissue-nonspecific alkaline phosphatase (TNSALP) enzyme	Enzyme replacement therapy	Astrazeneca	Hypophosphatasia
Self	Ultomiris	Phase 3 (LCM projects)	Anti complement C5 antibody	Targeted therapy	Astrazeneca	IgA-nephropathy
Partnered	Imfinzi + Imjudo + TACE +/- lenvatinib EMERALD-3 -	LCM projects	Anti PD-L1 antibody/ Anti CTLA-4 antibody/ VEGF inhibitor/ Chemoembolisation	Combination therapy	Astrazeneca	Hepatocellular carcinoma
Partnered	Imfinzi + VEGF + TACE EMERALD-1	LCM projects	Anti PD-L1 antibody/ VEGF inhibitor/ Chemoembolisation	Combination therapy	Astrazeneca	Hepatocellular carcinoma
Partnered	Saphnelo IRIS	LCM projects	Anti type I IFN (receptor) antibody	Targeted therapy	Astrazeneca	Lupus nephritis
Self	GC012F	Phase 1	Anti CD19/ BCMA CART antibody	Targeted therapy	Astrazeneca	Multiple myeloma
Self	AZD0305	Phase 1	Anti GPRC5D ADC antibody	Targeted therapy	Astrazeneca	Multiple myeloma
Partnered	MEDI1341	Phase 2	Anti alpha synuclein antibody	Targeted therapy	Astrazeneca	Multiple system atrophy
Partnered	MEDI1341	Phase 2	Anti alpha synuclein antibody	Targeted therapy	Astrazeneca	Parkinson's disease
Self	Ultomiris CHAMPION-NMOSD	LCM projects	Anti complement C5 antibody	Targeted therapy	Astrazeneca	Neuromyelitis optica spectrum disorder
Self	Voydeya alfa	Phase 3/ Approved	Factor D inhibitor	Targeted therapy	Astrazeneca	Paroxysmal nocturnal hemoglobinuria
Self	Ultomiris	Phase 2 (LCM projects)	Anti complement C5 antibody	Targeted therapy	Astrazeneca	Proliferative lupus nephritis
Self	Vemircopan	Phase 2	Factor D inhibitor	Targeted therapy	Astrazeneca	Proliferative lupus nephritis
Self	AZD0486	Phase 1	Anti CD19-CD3 (TCE) bispecific antibody	Targeted therapy	Astrazeneca	B-cell non-Hodgkin lymphoma
Self	AZD1163	Phase 1	Anti bispecific antibody	Targeted therapy	Astrazeneca	Rheumatoid arthritis
Self	AZD6912	Phase 1	Human CFB inhibitor	siRNA	Astrazeneca	Rheumatoid arthritis
Self	Sabestomig	Phase 2	Anti PD-1/ TIM3 bispecific antibody	Targeted therapy	Astrazeneca	Haematological malignancy
Self	Sabestomig	Phase 2	Anti PD-1/ TIM3 bispecific antibody	Targeted therapy	Astrazeneca	Solid tumour
Partnered	Saphnelo TULIP 1 & TULIP 2 AZALEA (China)	Phase 3	Anti type I IFN (receptor) antibody	Targeted therapy	Astrazeneca	Systemic lupus erythematosus
Partnered	Saphnelo TULIP-SC	LCM projects	Anti type I IFN (receptor) antibody	Targeted therapy	Astrazeneca	Systemic lupus erythematosus
Partnered	Saphnelo DAISY	LCM projects	Anti type I IFN (receptor) antibody	Targeted therapy	Astrazeneca	Systemic sclerosis
Partnered	Acoramidis	Phase 3	Transthyretin (TTR) inhibitor	Targeted therapy	Astrazeneca	Transthyretin amyloid cardiomyopathy
Partnered	ALXN2220	Phase 3	Anti CFD antibody	Targeted therapy	Astrazeneca	Transthyretin amyloid cardiomyopathy
Self	Unknown	Phase 1	rAAV mediated HTT gene therapy	Gene therapy	Bayer	Huntington‘s disease
Self	Unknown	Phase 1	rAAV mediated FKRP gene therapy	Gene therapy	Bayer	Limb-girdle muscular dystrophy
Self	Unknown	Phase 1	rAAV gene therapy	Gene therapy	Bayer	Multiple system atrophy
Self	Unknown	Phase 1	rAAV mediated GAA gene therapy	Gene therapy	Bayer	Pompe disease
Self	BEAM-302	Ind enabling	PIZ allèle E342K corrector	Gene therapy	Beam Therapeutics	Alpha-1 antitrypsin deficiency
Self	BEAM-301	Ind enabling	Glucose 6 phosphate R83C mutation corrector	Gene therapy	Beam Therapeutics	Glycogen storage disease type Ia
Self	BEAM-101	Phase 1/2	Fetal hemoglobin activator	Genetically modified cell therapy	Beam Therapeutics	Sickle cell-beta-thalassemia disease syndrome
Self	ESCAPE (engineered stem cell antibody paired evasion)	Lead optimization	Multiplex CD117 edit-antibody pair	Targeted therapy	Beam Therapeutics	Sickle cell-beta-thalassemia disease syndrome
Self	BEAM-201	Phase 1/2	CD7 targeted CAR T cells	CAR T cell therapy	Beam Therapeutics	T-cell acute lymphoblastic leukemia
Ionis Pharmaceuticals, Inc	BIIB105	Phase 2	ATXN2 inhibitor	Anti sense RNA therapy	Biogen	Amyotrophic lateral sclerosis
Licensed from Ionis Pharmaceuticals	Tofersen	Phase 3	Superoxide dismutase 1 (SOD1) inhibitor	Anti sense RNA therapy	Biogen	Amyotrophic lateral sclerosis
Self	BIIB121	Phase 1	UBE3A-ATS inhibitor	Anti sense RNA therapy	Biogen	Angelman syndrome
Self	Litifilimab	Phase 2	Anti BDCA2 antibody	Targeted therapy	Biogen	Cutaneous lupus erythematosus
Self	Omaveloxolone	Phase 3	Nrf2 activator/ NF-κB inhibitor	Targeted therapy	Biogen	Friedreich ataxia
Self	BIIB107	Phase 1	Anti VLA4 antibody	Targeted therapy	Biogen	Multiple sclerosis
Self	Diroximel fumarate	Phase 2	BTK inhibitor	Targeted therapy	Biogen	Multiple sclerosis
Ionis Pharmaceuticals, Inc	BIIB105	Phase 1	ATXN2 inhibitor	Anti sense RNA therapy	Biogen	Multiple system atrophy
Ionis Pharmaceuticals, Inc	BIIB115	Phase 1	Survival motor neuron (SMN) activator	Anti sense RNA therapy	Biogen	Spinal muscular atrophy
UCB (collaboration)	Dapirolizumab pegol	Phase 3	Anti CD40L antibody	Targeted therapy	Biogen	Systemic lupus erythematosus
Self	Litifilimab	Phase 3	Anti BDCA2 antibody	Targeted therapy	Biogen	Systemic lupus erythematosus
Self	BMN 349	Phase 1	A1AT modulator	Targeted therapy	BioMarin Pharmaceutical	Alpha-1 antitrypsin deficiency
Self	BMN 351 (Anti sense Oligonucleotide)	Phase 2	Anti sense dystrophin Exon 51 oligonucleotide	Anti sense RNA therapy	BioMarin Pharmaceutical	Duchenne muscular dystrophy
Self	Vosoritide	Phase 3	Recombinant C-type natriuretic peptide analogue	Peptide therapy	BioMarin Pharmaceutical	Hypochondroplasia
Self	Vosoritide	Phase 3	Recombinant C-type natriuretic peptide analogue	Peptide therapy	BioMarin Pharmaceutical	Short stature
Self	BMN 293	Phase 1	AAV mediated muosin binding protein 3 (MYBPC3) gene transfer	Gene therapy	BioMarin Pharmaceutical	MYBPC3 Hypertrophic Cardiomyopathy
Self	Pegvaliase	Phase 3	Phenylalanine ammonia lyase (PAL) enzyme from Anabaena variabilis	Bacteria derived therapy	BioMarin Pharmaceutical	Phenylketonuria
Self	SCD (HGB-210) (Lovotibeglogene autotemcel)	Phase 3	lentiviral based β-globin gene transfer	Gene therapy	Bluebird bio	Sickle cell disease
Self	SCD (HGB-206) (Lovotibeglogene autotemcel)	Phase 1/2	lentiviral based β-globin gene transfer	Gene therapy	Bluebird bio	Sickle cell disease
Self	Reblozyl (Luspatercept-aamt)	Phase 2	GDF11 inhibitor	Targeted therapy	Bristol-Myers Squibb	Thalessemia
Self	CD33 NKE	Phase 1	Anti CD33 antibody	Targeted therapy	Bristol-Myers Squibb	Acute myeloid leukemia
Self	CD33-GSPT1 ADC	Phase 1	Anti-CD33 antibody-enabled GSPT1 degrader	Targeted therapy	Bristol-Myers Squibb	Acute myeloid leukemia
Self	OPDIVO (nivolumab)	Phase 3	Anti PD-1 antibody	Targeted therapy	Bristol-Myers Squibb	Hepatocellular carcinoma
Self	SOTYKTU (deucravacitinib)	Phase 2	TYK2 inhibitor	Targeted therapy	Bristol-Myers Squibb	Discoid lupus erythematosus
Self	Cendakimab	Phase 3	Anti IL-13 antibody	Targeted therapy	Bristol-Myers Squibb	Eosinophilic esophagitis
Self	Cendakimab	Phase 3	Anti IL-13 antibody	Targeted therapy	Bristol-Myers Squibb	Eosinophilic gastroenteritis
Self	CK1α Degrader	Phase 1	CK1α inhibitor	Targeted therapy	Bristol-Myers Squibb	Hematologic malignancies
Self	Nivolumab+relatlimab	Phase 2	Anti PD-1 antibody/ Anti LAG-3 antibody	Combinatorial therapy	Bristol-Myers Squibb	Hepatocellular carcinoma
Self	OPDIVO (nivolumab)/ YERVOY (ipilimumab)	Phase 3	Anti PD-1 antibody/ Anti CTLA-4 antibody	Combinatorial therapy	Bristol-Myers Squibb	Hepatocellular carcinoma
Self	Unknown	Phase 1/2	LPA1 Antagonist	Targeted therapy	Bristol-Myers Squibb	Idiopathic pulmonary fibrosis
Self	Obexelimab	Phase 3	CD19/ Fc gamma inhibitor	Targeted therapy	Bristol-Myers Squibb	IgG4-related disease
Self	BCL6 LDD	Phase 1	BCL6 inhibitor	Targeted therapy	Bristol-Myers Squibb	Lymphoma
Self	Trotabresib	Phase 1/2	BET Inhibitor	Targeted therapy	Bristol-Myers Squibb	Lymphoma
Self	BREYANZI® (lisocabtagene maraleucel)	Phase 2	CD19 targeted CAR T cell	CAR T cell therapy	Bristol-Myers Squibb	Lymphoma
Self	Golcadomide	Phase 2/3	Ikaros/ Aiolos inhibitor	Targeted therapy	Bristol-Myers Squibb	Lymphoma
Self	BMS-986322	Phase 2	TYK2 Inhibitor	Targeted therapy	Bristol-Myers Squibb	Psoriasis
Self	Dual Targeting BCMAxGPRC5D CAR T	Phase 1	BCMA targeted T cells immune engager/ GPRC5D targeted CAR T cells	Combination therapy	Bristol-Myers Squibb	Multiple myeloma
Self	Mezigdomide/ Alnuctamab	Phase 1	IKZF1/IKZF3 inhibitor/ Anti CD3/ BCMA bispecific antibody	Combination therapy	Bristol-Myers Squibb	Multiple myeloma
Self	GPRC5D CAR T	Phase 2	GPRC5D targeted CAR T cells	CAR T cell therapy	Bristol-Myers Squibb	Multiple myeloma
Self	ABECMA (ide-cel)	Phase 3	BCMA targeted CAR T cells	CAR T cell therapy	Bristol-Myers Squibb	Multiple myeloma
Self	Empliciti/Revlimid	Phase 3	Anti CTLA4 antibody/ Ikaros (IKZF1) inhibitor	Combinatorial therapy	Bristol-Myers Squibb	Multiple myeloma
Self	Opdivo/Empliciti	Phase 3	PD-L1/2 inhibitor/Anti CTLA4 antibody	Targeted therapy	Bristol-Myers Squibb	Multiple myeloma
Self	Iberdomide	Phase 3	CRBN inhibitor	Targeted therapy	Bristol-Myers Squibb	Multiple myeloma
Self	BCMA ADC	Phase 3	Anti BCMA antibody, payload	Targeted therapy	Bristol-Myers Squibb	Multiple myeloma
Self	CC-92480	Phase 3	Cereblon E3 ligase modulator	Targeted therapy	Bristol-Myers Squibb	Multiple myeloma
Self	BCMA TCE	Phase 3	Anti BCMA bispecific antibody	Targeted therapy	Bristol-Myers Squibb	Multiple myeloma
Self	BCMA NEX T	Phase 3	BCMA targeted T cells immune engager	Cell therapy	Bristol-Myers Squibb	Multiple myeloma
Self	CD33 NKE	Phase 3	Anti CD33 antibody	Targeted therapy	Bristol-Myers Squibb	Multiple myeloma
Self	BCMA NKT	Phase 3	BCMA CAR-iNKT	CAR T cell therapy	Bristol-Myers Squibb	Multiple myeloma
Self	Mezigdomide	Phase 3	IKZF1/ IKZF3 inhibitor	Targeted therapy	Bristol-Myers Squibb	Multiple myeloma
Self	Alnuctamab	Phase 3	Anti CD3/ BCMA bispecific antibody	Targeted therapy	Bristol-Myers Squibb	Multiple myeloma
Self	CD19 NEX T	Phase 1	CD19 targeted CAR T cells	CAR T cell therapy	Bristol-Myers Squibb	Multiple sclerosis
Self	Reblozyl (Luspatercept-aamt)	Phase 3	GDF11 inhibitor	Targeted therapy	Bristol-Myers Squibb	Myelodysplastic syndrome
Self	Ezobresib	Phase 2/3	BET Inhibitor	Targeted therapy	Bristol-Myers Squibb	Myelofibrosis
Self	Reblozyl (Luspatercept-aamt)	Phase 3	GDF11 inhibitor	Targeted therapy	Bristol-Myers Squibb	Myelofibrosis
Self	Unknown	Phase 3	LPA1 Antagonist	Targeted therapy	Bristol-Myers Squibb	Progressive pulmonary fibrosis
Self	SOTYKTU (deucravacitinib)	Phase 3	TYK2 inhibitor	Targeted therapy	Bristol-Myers Squibb	Psoriatic arthritis
Self	Subcutaneous nivolumab/ rHuPH20 (multi-indications)	Phase 3	Anti PD-1 antibody/rHuPH20 enzyme	Combination therapy	Bristol-Myers Squibb	Renal cell carcinoma
Self	CD19 NEX T	Phase 1	CD19 targeted CAR T cells	CAR T cell therapy	Bristol-Myers Squibb	Systemic lupus erythematosus
Self	SOTYKTU (deucravacitinib)	Phase 3	TYK2 inhibitor	Targeted therapy	Bristol-Myers Squibb	Sjögren’s syndrome
Self	Afimetoran	Phase 2	Estrogen receptors (ERs) inhibitor	Targeted therapy	Bristol-Myers Squibb	Systemic lupus erythematosus
Self	SOTYKTU (deucravacitinib)	Phase 3	TYK2 inhibitor	Targeted therapy	Bristol-Myers Squibb	Systemic lupus erythematosus
Self	DNL343	Late clinical	eIF2B activator	Targeted therapy	Denali Therapeutics	Amyotrophic lateral sclerosis
Takeda	TAK-594/DNL593	Early clinical	Recombinant brain-penetrant progranulin (PGRN)	Enzyme replacement therapy	Denali Therapeutics	Frontotemporal dementia
Self	DNL622	Ind-enabling	Recombinant modified human IDUA enzyme	Enzyme replacement therapy	Denali Therapeutics	Mucopolysaccharidosis type 1H
Self	DNL310 (Tividenofusp alfa)	Late clinical	Recombinant modified human IDS enzyme	Enzyme replacement therapy	Denali Therapeutics	Mucopolysaccharidosis type 2
Self	DNL126	Early clinical	Recombinant modified human SGSH enzyme	Enzyme replacement therapy	Denali Therapeutics	Mucopolysaccharidosis type 3
Sanofi	SAR443820/DNL788	Mid-clinical	RIPK1 inhibitor	Targeted therapy	Denali Therapeutics	Multiple sclerosis
Icahn Mount Sinai	Unknown	Pre-clinical		Anti-sense RNA therapy	Evox Therapeutics	Cardiovascular diseases
Self	Unknown	Pre-clinical	Phenylalanine hydroxylase (PAH) enzyme	Enzyme replacement therapy	Evox Therapeutics	Phenylketonuria
Self	Losmapimod	Phase 3	DUX4 inhibitor	Targeted therapy	Fulcrum Therapeutics	Facioscapulohumeral muscular dystrophy
Self	Pociredir	Phase 1	HbF activator	Targeted therapy	Fulcrum Therapeutics	Sickle cell disease
Self	SAR 442501	Phase 2	Anti FGFR3 antibody	Targeted therapy	Genzyme (Sanofi)	Achondroplasia
Self	Riliprubart	Phase 2	Anti C1s antibody	Targeted therapy	Genzyme (Sanofi)	Cold agglutinin disease
Self	Venglustat	Phase 3	GCS inhibitor	Targeted therapy	Genzyme (Sanofi)	Fabry disease
Self	Venglustat	Phase 3	GCS inhibitor	Targeted therapy	Genzyme (Sanofi)	Gaucher disease type 3
Self	Fitusiran	Phase 3	Anti thrombin inhibitor	siRNA	Genzyme (Sanofi)	Hemophilia A
Self	Fitusiran	Phase 3	Anti thrombin inhibitor	siRNA	Genzyme (Sanofi)	Hemophilia B
Self	Fitusiran	Phase 3	Anti thrombin inhibitor	siRNA	Genzyme (Sanofi)	Hemophilia A
Self	Fitusiran	Phase 3	Anti thrombin inhibitor	siRNA	Genzyme (Sanofi)	Hemophilia B
Self	Rilzabrutinib	Phase 3	BTK inhibitor	Targeted therapy	Genzyme (Sanofi)	Immune thrombocytopenia
Self	Cemiplimab REGN2810	Phase 1	Anti TGFb antibody	Targeted therapy	Genzyme (Sanofi)	Osteogenesis imperfecta
Medicinova	Ryzneuta - efbemalenograstim alfa	Phase 1	Recombinant leukocyte growth factor	Enzyme replacement therapy	Genzyme (Sanofi)	Phenylketonuria
Self	Avalglucosidase alfa-ngpt	Phase 3	Recombinant lysosomal GAA	Enzyme replacement therapy	Genzyme (Sanofi)	Pompe disease
Self	Rilzabrutinib	Phase 2	BTK inhibitor	Targeted therapy	Genzyme (Sanofi)	Warm autoimmune hemolytic anemia
Self	Teprotumumab	Phase 3	Anti IGF-1R antibody	Targeted therapy	Horizon Therapeutics	Euthyroid Graves ophthalmopathy
Self	Pegloticase (KRYSTEXXA)	Phase 3/4	Uric acid inhibitor	Enzyme supplementation therapy	Horizon Therapeutics	Hypoxanthine guanine phosphoribosyltransferase partial deficiency
Self	Pegloticase (KRYSTEXXA)	Phase 3/4	Uric acid inhibitor	Enzyme supplementation therapy	Horizon Therapeutics	Hypoxanthine guanine phosphoribosyltransferase partial deficiency
Self	HZN-003	Preclinical	Uric acid inhibitor	Enzyme supplementation therapy	Horizon Therapeutics	Uncontrolled gout
Collaboration but unknown	HZN-007	Preclinical	Uric acid inhibitor	Enzyme supplementation therapy	Horizon Therapeutics	Uncontrolled gout
Self	Tovinontrine	Phase 2	PDE9 inhibitor	Targeted therapy	Imara Inc	Beta thalassemia
Self	Tovinontrine	Phase 2	PDE9 inhibitor	Targeted therapy	Imara Inc	Sickle cell disease
Self	Roginolisib	Phase 1/2	PI3Kδ inhibitor	Targeted therapy	iOnctura	Hematologic malignancies
Self	Zilganersen	Phase 3	Glial fibrillary acidic protein (GFAP) inhibitor	Anti sense RNA therapy	Ionis Pharmaceuticals	Alexander disease
Biogen	ION541	Phase 1/2	ATXN2 inhibitor	Anti sense RNA therapy	Ionis Pharmaceuticals	Amyotrophic lateral sclerosis
Self	Ulefnersen	Phase 3	FUS inhibitor	Anti sense RNA therapy	Ionis Pharmaceuticals	Amyotrophic lateral sclerosis
Biogen	Tofersen	Phase 3	Superoxide dismutase 1 (SOD1) inhibitor	Anti sense RNA therapy	Ionis Pharmaceuticals	Amyotrophic lateral sclerosis
Biogen	ION582	Phase 1/2a	UBE3A-ATS inhibitor	Anti sense RNA therapy	Ionis Pharmaceuticals	Angelman syndrome
Self	Olezarsen	Phase 3	Apolipoprotein C-III (ApoC III) inhibitor	Anti sense RNA therapy	Ionis Pharmaceuticals	Familial chylomicronemia syndrome
Self	Donidalorsen	Phase 3	Prekallikrein (PKK) inhibitor	Ligand conjugated anti sense RNA therapy	Ionis Pharmaceuticals	Hereditary angioedema
Self	Sapablursen	Phase 2	Transmembrane protease serine 6 (TMPRSS6) modulator	Ligand conjugated anti sense RNA therapy	Ionis Pharmaceuticals	Polycythemia vera
Self	ION717	Phase 1/2a	Major prion protein (PRNP) inhibitor	Anti sense RNA therapy	Ionis Pharmaceuticals	Prion disease
Self	Olezarsen	Phase 3	Apolipoprotein C-III (ApoC III) inhibitor	Anti sense RNA therapy	Ionis Pharmaceuticals	Severe hypertriglyceridemia
Biogen	ION306	Phase 1	Survival motor neuron (SMN) activator	Anti sense RNA therapy	Ionis Pharmaceuticals	Spinal muscular atrophy
Astrazeneca	Eplontersen	Phase 3	Transthyretin (TTR) inhibitor	Ligand conjugated anti sense RNA therapy	Ionis Pharmaceuticals	Transthyretin amyloid cardiomyopathy
Self	ODEVIXIBAT	Registration	Ileal sodium/bile acid cotransporter inhibitor	Targeted therapy	Ipsen	Alagille syndrome
Self	BYLVAY	Phase 3	IBAT inhibitor	Targeted therapy	Ipsen	Biliary atresia
Self	FIDRISERTIB	Phase 2	ALK2 inhibitor	Targeted therapy	Ipsen	Fibrodysplasia ossificans progressiva
Self	TAZVERIK/ Lenalidomide/ Rituximab	Phase 3	EZH2 inhibitor/ CK1α inhibitor/ Anti CD20 antibody	Combination therapy	Ipsen	Fibrodysplasia ossificans progressiva
Self	ELAFIBRANOR	Registration	PPARα activator	Targeted therapy	Ipsen	Primary biliary cholangitis
Self	ELAFIBRANOR	Phase 2	PPARα activator	Targeted therapy	Ipsen	Primary sclerosing cholangitis
Self	RITIVIXIBAT (IPN60250)	Phase 2	ISBT inhibitor	Targeted therapy	Ipsen	Primary sclerosing cholangitis
Self	IPN60210	Phase 1	SETD2 inhibitor	Targeted therapy	Ipsen	Diffuse large B-cell lymphoma
Self	IPN60210	Phase 1	SETD2 inhibitor	Targeted therapy	Ipsen	Multiple myeloma
Self	Nipocalimab​	Phase 3	Anti FcRn antibody	Targeted therapy	Janssen	Chronic inflammatory demyelinating polyneuropathy
Self	Ibrutinib	Registration	BTK inhibitor	Targeted therapy	Janssen	Chronic lymphocytic leukemia
Self	JNJ-1802 (Mosnodenvir)	Phase 2	NS3-NS4B inhibitor	Targeted therapy	Janssen	Dengue
Self	Nipocalimab​	Phase 2	Anti FcRn antibody	Targeted therapy	Janssen	Idiopathic inflammatory myopathy
Self	Guselkumab	Phase 3	Anti IL-23 antibody	Targeted therapy	Janssen	Juvenile psoriatic arthritis
Self	Ustekinumab	Registration	Anti IL-12/IL-23 antibody	Targeted therapy	Janssen	Juvenile psoriatic arthritis
Self	Ibrutinib	Phase 3	BTK inhibitor	Targeted therapy	Janssen	Mantle cell lymphoma
Self	Teclistamab	Phase 3	Anti BCMA/CD3 bispecific antibody	Targeted therapy	Janssen	Multiple myeloma
Self	JNJ-5322	Phase 1			Janssen	Multiple myeloma
Self	Teclistamab	Phase 3	Anti BCMA/CD3 bispecific antibody	Targeted therapy	Janssen	Multiple myeloma
Self	Ciltacabtagene autoleucel	Registration	BCMA targeted CAR T cells	CAR T cell therapy	Janssen	Multiple myeloma
Self	Daratumumab	Phase 3	Anti CD38 antibody	Targeted therapy	Janssen	Multiple myeloma
Self	Talquetamab	Phase 3	Anti CD3/GPRC5D bispecific antibody	Targeted therapy	Janssen	Multiple myeloma
Self	Talquetamab	Phase 3	Anti CD3/GPRC5D bispecific antibody	Targeted therapy	Janssen	Multiple myeloma
Self	Ciltacabtagene autoleucel	Phase 3	BCMA targeted CAR T cells	CAR T cell therapy	Janssen	Multiple myeloma
Self	Daratumumab	Registration	Anti CD38 antibody	Targeted therapy	Janssen	Multiple myeloma
Self	Ciltacabtagene autoleucel	Phase 3	BCMA targeted CAR T cells	CAR T cell therapy	Janssen	Multiple myeloma
Self	Daratumumab	Phase 3	Anti CD38 antibody	Targeted therapy	Janssen	Multiple myeloma
Self	Selexipag	Phase 3	Prostacyclin receptor activator	Targeted therapy	Janssen	Pulmonary arterial hypertension
Self	JNJ-4804 (combination therapy)	Phase 2			Janssen	Psoriatic arthritis
Self		Phase 1	IP (prostacyclin) activator	Targeted therapy	Janssen	Pulmonary arterial hypertension
Self	Macitentan	Registration	ET-1 inhibitor	Targeted therapy	Janssen	Pulmonary arterial hypertension
Self	Tadalafil STCT	Registration	PDE5 inhibitor	Targeted therapy	Janssen	Pulmonary arterial hypertension
Self	Macitentan	Phase 3	ET-1 inhibitor	Targeted therapy	Janssen	Pulmonary arterial hypertension
Self	RPGR Gene Therapy	Phase 3	RPGR activator	Gene therapy	Janssen	Retinitis pigmentosa
Self	JNJ-4703	Phase 1	Anti PD-1 antibody	Targeted therapy	Janssen	Rheumatoid arthritis
Self	Nipocalimab​ (combination therapy)	Phase 2	Anti FcRn antibody	Targeted therapy	Janssen	Rheumatoid arthritis
Self	Nipocalimab​	Phase 2	Anti FcRn antibody	Targeted therapy	Janssen	Sjögren’s syndrome
Self	Nipocalimab​	Phase 2	Anti FcRn antibody	Targeted therapy	Janssen	Systemic lupus erythematosus
Self	Nipocalimab​	Phase 3	Anti FcRn antibody	Targeted therapy	Janssen	Warm autoimmune hemolytic anemia
Self	LB-001	Phase 1/2	AAV mediated Methylmalonyl-COA mutase (MUT) gene transfer	Gene therapy	LogicBio therapeutics	Methylmalonic acidemia
CANbridge Pharmaceuticals, Jefferies	LB-001	Phase 1/2	AAV mediated Methylmalonyl-COA mutase (MUT) gene transfer	Gene therapy	LogicBio therapeutics	Methylmalonic acidemia
Self	LB-001	Phase 1/2	AAV mediated Methylmalonyl-COA mutase (MUT) gene transfer	Gene therapy	LogicBio therapeutics	Methylmalonic acidemia
Alexion Pharmaceuticals	Unknown	Discovery	AAV mediated gene therapy	Cell & gene therapy	LogicBio therapeutics	Rare diseases
Self	Midostaurin	Phase 2	Protein kinase C alpha (PKCalpha)/ VEGFR2/ KIT/ PDGFR/ FLT3 inhibitor	Targeted therapy	Novartis	Acute myeloid leukemia
Self	Iptacopan	Phase 3	CFB inhibitor	Targeted therapy	Novartis	Atypical hemolytic uremic syndrome
Self	Ianalumab	Phase 2	Anti BAFF-R antibody	Targeted therapy	Novartis	Autoimmune hepatitis
Self	Iptacopan	Phase 3	CFB inhibitor	Targeted therapy	Novartis	C3 glomerulopathy
Self	Iptacopan	Phase 3	CFB inhibitor	Targeted therapy	Novartis	C3 glomerulopathy
Self	Asciminib (Scemblix)	Phase 3	BCR-ABL inhibitor	Targeted therapy	Novartis	Chronic lymphocytic leukemia
Self	Asciminib (Scemblix)	Phase 2	BCR-ABL inhibitor	Targeted therapy	Novartis	Chronic lymphocytic leukemia
Self	EDI048	Phase 1	CpPI(4)K inhibitor	Targeted therapy	Novartis	Cryptosporidiosis
Self	DFT383	Phase 1	CTNS gene transfer	Gene therapy	Novartis	Cystinosis
Self	EYU688	Phase 2	NS4B inhibitor	Targeted therapy	Novartis	Dengue
Self	Secukinumab (Cosentyx)	Phase 3	Anti IL-17 antibody	Targeted therapy	Novartis	Giant cell arteritis
Self	177Lu-NeoB	Phase 1	GRPR inhibitor	Targeted therapy	Novartis	Glioblastoma
Self	Remibrutinib	Phase 2	BTK inhibitor	Targeted therapy	Novartis	Hidradenitis suppurativa
Self	Ianalumab	Phase 2	Anti BAFF-R antibody	Targeted therapy	Novartis	Hidradenitis suppurativa
Self	Inclisiran	Phase 3	PCSK9 siRNA inhibitor	siRNA	Novartis	Hyperlipidemia
Self	LTP001	Phase 2	SMURF1 inhibitor	Targeted therapy	Novartis	Idiopathic pulmonary fibrosis
Self	Atrasentan	Phase 3	ETa receptor inhibitor	Targeted therapy	Novartis	IgA-nephropathy
Self	Zigakibart	Phase 3	Anti APRIL antibody	Targeted therapy	Novartis	IgA-nephropathy
Self	Iptacopan	Registration	CFB inhibitor	Targeted therapy	Novartis	IgA-nephropathy
Self	Ianalumab	Phase 3	Anti BAFF-R antibody	Targeted therapy	Novartis	Immune thrombocytopenia
Self	Ianalumab	Phase 3	Anti BAFF-R antibody	Targeted therapy	Novartis	Immune thrombocytopenia
Self	Rapcabtagene autoleucel	Phase 2	CD19 targeted CAR T cell	CAR T cell therapy	Novartis	Systemic lupus erythematosus
Self	Cipargamin	Phase 2	PfATP4 inhibitor	Targeted therapy	Novartis	Malaria
Self	Artemether / Lumefantrine (Coartem)	Registration	PGH-1 inhibitor	Targeted therapy	Novartis	Malaria
Self	INE963	Phase 2	Plasmodium falciparum inhibitor	Antiviral	Novartis	Malaria
Self	Cipargamin	Phase 2	PfATP4 inhibitor	Targeted therapy	Novartis	Malaria
Self	Ganaplacide + lumefantrine	Phase 3	Non-artemisinin plasmodium falciparum inhibitor	Combinatorial therapy	Novartis	Malaria
Self	IAG933	Phase 1	YAP/TAZ-TEAD inhibitor	Targeted therapy	Novartis	Mesothelioma
Self	Durcabtagene autoleucel	Phase 2	BCMA targeted CAR T cells	CAR T cell therapy	Novartis	Multiple myeloma
Self	Remibrutinib	Phase 3	BTK inhibitor	Targeted therapy	Novartis	Multiple sclerosis
Self	Siponimod (Mayzent)	Phase 3	sphingosine-1-phosphate (S1P) receptor modulator	Targeted therapy	Novartis	Multiple sclerosis
Self	Ofatumumab	Phase 3	Anti CD20 antibody	Targeted therapy	Novartis	Multiple sclerosis
Self	DFV890	Phase 1	NLRP3 inhibitor	Targeted therapy	Novartis	Myelodysplastic syndrome
Self	DFV890	Phase 2	NLRP3 inhibitor	Targeted therapy	Novartis	Osteoarthritis
Self	QUC398	Phase 2	ADAMTS5 inhibitor	Targeted therapy	Novartis	Osteoarthritis
Self	RHH-646	Phase 2	Tankyrase inhibitor	Targeted therapy	Novartis	Osteoarthritis
Self	NIO752	Phase 1	Tau inhibitor	Anti sense RNA therapy	Novartis	Progressive supranuclear palsy
Self	LTP001	Phase 2	SMURF1 inhibitor	Targeted therapy	Novartis	Pulmonary arterial hypertension
Self	Crizanlizumab	Phase 2	Anti P-selectin antibody	Targeted therapy	Novartis	Sickle cell disease
Self	Iscalimab	Phase 2	Anti CD40 antibody	Targeted therapy	Novartis	Sjögren’s syndrome
Self	MHV370	Phase 2	TLR7/ TLR8 inhibitor	Targeted therapy	Novartis	Sjögren’s syndrome
Self	Ianalumab	Phase 3	Anti BAFF-R antibody	Targeted therapy	Novartis	Sjögren’s syndrome
Self	AVXS-101	Phase 3	AAV mediated SMN1 gene transfer	Gene therapy	Novartis	Spinal muscular atrophy
Self	MHV370	Phase 1	TLR7/ TLR8 inhibitor	Targeted therapy	Novartis	Systemic lupus erythematosus
Self	Ianalumab	Phase 3	Anti BAFF-R antibody	Targeted therapy	Novartis	Systemic lupus erythematosus
Self	OTL-204	Preclinical	lentiviral based GRN gene transfer	Gene therapy	Orchard Therapeutics	Frontotemporal dementia
San Raffaele-Telethon Institute	Lenmeldy™ / Libmeldy® (atidarsagene autotemcel)	Commercialization	lentiviral based human Arylsulfatase A gene transfer	Genetically modified cell therapy	Orchard Therapeutics	Metachromatic leukodystrophy
San Raffaele-Telethon Institute	OTL-203	Registrational trial	CD34 enricjed hematopoetic stem cells	Cell therapy	Orchard Therapeutics	Mucopolysaccharidosis type 1
Self	OTL-201	Clinical proof of concept	lentiviral mediated SGSH gene transfer	Gene therapy	Orchard Therapeutics	Mucopolysaccharidosis type 3A
Self	Dazukibart	Phase 3	Anti IFNβ antibody	Targeted therapy	Pfizer	Dermatomyositis
Self	ADCETRIS (brentuximab vedotin)	Phase 3	Anti CD30 antibody, monomethyl auristatin E (MMAE)	Targeted therapy	Pfizer	Diffuse large B-Cell lymphoma
Self	Fordadistrogene movaparvovec	Phase 2	AAV9 mediated truncated dystrophin gene	Gene therapy	Pfizer	Duchenne muscular dystrophy
Self	Fordadistrogene movaparvovec	Phase 3	AAV9 mediated truncated dystrophin gene	Gene therapy	Pfizer	Duchenne muscular dystrophy
Self	Maplirpacept	Phase 2	CD47 inhibitor	Targeted therapy	Pfizer	Hematologic malignancies
Self	Marstacimab	Phase 3	Anti tissue factor pathway (TFPI) antibody	Targeted therapy	Pfizer	Hemophilia A
Self	Giroctocogene fitelparvovec	Phase 3	AAV6 vector carrying B-domain–deleted F8 complementary DNA (coagulation factor VIII (F8))	Gene therapy	Pfizer	Hemophilia A
Self	PF-06835375	Phase 2	Anti CXCR5 antibody	Targeted therapy	Pfizer	Immune thrombocytopenic purpura
Self	PF-07252220	Phase 3	Influenza A/H1N1 and B/Yamagata mRNA Vaccine	Antiviral	Pfizer	Influenza
Self	PF-06835375	Phase 1	Anti CXCR5 antibody	Targeted therapy	Pfizer	Lupus nephritis
Self	Dazukibart	Phase 2	Anti IFNβ antibody	Targeted therapy	Pfizer	Lupus nephritis
Self	PF-07307405	Phase 3	OspA-based Lyme disease vaccine	Antibacterial	Pfizer	Lyme Disease
Self	ELREXFIO (elranatamab-bcmm)	Phase 3	Anti BCMA/CD3 bispecific antibody	Targeted therapy	Pfizer	Multiple myeloma
Self	ELREXFIO (elranatamab-bcmm)	Phase 3	Anti BCMA/CD3 bispecific antibody	Targeted therapy	Pfizer	Multiple myeloma
Self	ELREXFIO (elranatamab-bcmm)	Phase 3	Anti BCMA/CD3 bispecific antibody	Targeted therapy	Pfizer	Multiple myeloma
Self	ELREXFIO (elranatamab-bcmm)	Phase 3	Anti BCMA/CD3 bispecific antibody	Targeted therapy	Pfizer	Multiple myeloma
Self	Dekavil	Phase 2	Anti IL-10 antibody	Targeted therapy	Pfizer	Rheumatoid arthritis
Self	Inclacumab	Phase 3	Anti P-selectin antibody	Targeted therapy	Pfizer	Sickle cell disease
Self	Osivelotor	Phase 3	Haemoglobin S modulator	Targeted therapy	Pfizer	Sickle cell disease
Self	Oxbryta (voxelotor)	Phase 3	Haemoglobin S polymerization inhibitor	Targeted therapy	Pfizer	Sickle cell disease
Self	Ritlecitinib	Phase 3	JAK3/TEC Inhibitor	Targeted therapy	Pfizer	Vitiligo
Self	VTX-801	Phase 1	AAV based ATP7B gene transfer	Gene therapy	Pfizer	Wilson disease
Self	PXT864 (baclofen and acamprosate)	Phase 1/2	GABA activator/ Glutamate inhibitor	Combinatorial therapy	Pharnext	Amyotrophic lateral sclerosis
Self	PXT3003 (baclofen, naltrexone and sorbitol)	Phase 3	PMP22 inhibitor	Combinatorial therapy	Pharnext	Charcot-Marie-Tooth Disease Type 1A
Self	Utreloxastat	Phase 2	15-lipoxygenase inhibitor	Targeted therapy	PTC therapeutics	Amyotrophic lateral sclerosis
Self	EMFLAZA® (deflazacort)	Approved	Glucocorticoid receptor activator	Targeted therapy	PTC therapeutics	Duchenne muscular dystrophy
Self	TRANSLARNA™ (ataluren)	Approved	Release factor complex (RFC) inhibitor	Targeted therapy	PTC therapeutics	Duchenne muscular dystrophy
Ionis Pharmaceuticals	WAYLIVRA® (volanesorsen)	Approved	Apolipoprotein C-III (ApoC III) inhibitor	Anti sense RNA therapy	PTC therapeutics	Familial chylomicronemia syndrome
Self	Vatiquinone	NDA stage	Glutathione activator	Targeted therapy	PTC therapeutics	Friedreich ataxia
Akcea Therapeutics, Ionis Pharmaceuticals	TEGSEDI® (inotersen)	Approved	Transthyretin (TTR) inhibitor	Anti sense RNA therapy	PTC therapeutics	Hereditary transthyretin amyloid polyneuropathy
Self	PTC518	Phase 2	HTT inhibitor	Targeted therapy	PTC therapeutics	Huntington‘s disease
Self	Sepiapterin	NDA stage	BH4 activator	Targeted therapy	PTC therapeutics	Phenylketonuria
SMA Foundation, Roche	EVRYSDI® (risdiplam)	Approved	Survival of motor neuron 2 (SMN2) pre-mRNA splicing modifier	Targeted therapy	PTC therapeutics	Spinal muscular atrophy
Spark Therapeutics	Dirloctogene Samoparvovec (SPK-8011)	Phase 2	AAV6 vector carrying B-domain–deleted F8 complementary DNA (coagulation factor VIII (F8))	Gene therapy	Roche	Hemophilia A
Self	Cevostamab	Phase 1	Anti FcRH5/ CD3 bispecific antibody	Targeted therapy	Roche	Multiple myeloma
Halozyme, Biogen Idec	Ocrelizumab	Phase 4	Anti CD20 antibody	Targeted therapy	Roche	Multiple sclerosis
Self	Tiragolumab	Phase 3	Anti TIGIT antibody	Targeted therapy	Roche	Non-small cell lung cancer
Self	RG6287	Phase 1	NME (new molecular entity)		Roche	Acute graft versus host disease
Chugai	Alectinib	Phase 4	ALK inhibitor	Targeted therapy	Roche	Non-small cell lung cancer
Chugai	Crovalimab	Phase 3	Anti C5 antibody	Targeted therapy	Roche	Atypical hemolytic uremic syndrome
Chugai	Satralizumab	Phase 3	Anti IL-6 antibody	Targeted therapy	Roche	Autoimmune encephalitis
Self	Glofitamab	Phase 4	Anti CD20/CD3 bispecific antibody	Targeted therapy	Roche	B-cell lymphoma
Self	HBsAg MAb	Phase 1	Anti HBsAg antibody	Targeted therapy	Roche	Hepatitis B
Self	PD-L1 LNA	Phase 2	PD-L1/PD-1 inhibitor	Targeted therapy	Roche	Hepatitis B
Self	Ruzotolimod	Phase 2	TLR7 activator	Targeted therapy	Roche	Hepatitis B
Dicerna Pharmaceuticals Inc./Novo Nordisk	Xalnesiran	Phase 2	HBV genome inhibitor	siRNA	Roche	Hepatitis B
Self	RG6421 (TMEM16A Potentiator)	Phase 1	TMEM16A activator	Targeted therapy	Roche	Cystic fibrosis
Sarepta	Delandistrogene moxeparvovec	Phase 3	AAV mediated Microdystropin transgene transfer	Gene therapy	Roche	Duchenne muscular dystrophy
Self	Tiragolumab	Phase 3	Anti TIGIT antibody	Targeted therapy	Roche	Esophageal cancer
Self	Tiragolumab	Phase 3	Anti TIGIT antibody	Targeted therapy	Roche	Esophageal cancer
Chugai	GYM329	Phase 2	Anti latent myostatin antibody	Targeted therapy	Roche	Facioscapulohumeral muscular dystrophy
Biogen Idec	Mosunetuzumab	Phase 3	Anti CD20/CD3 bispecific antibody	Targeted therapy	Roche	Follicular lymphoma
Biogen Idec	Mosunetuzumab	Phase 4	Anti CD20/CD3 bispecific antibody	Targeted therapy	Roche	Follicular lymphoma
Self	Englumafusp alfa (CD19-4-1BBL)	Phase 1	Anti CD19 antibody fused to a trimerized extracellular domains of human 41BBL	Targeted therapy	Roche	Hematologic malignancies
Biogen Idec	Mosunetuzumab	Phase 1	Anti CD20/CD3 bispecific antibody	Targeted therapy	Roche	Hematologic malignancies
Chugai	NXT007	Phase 1	Anti FIXa/FX bispecific antibody	Targeted therapy	Roche	Hemophilia A
Chugai	Codrituzumab	Phase 1	Anti GPC3 antibody	Targeted therapy	Roche	Hepatocellular carcinoma
Self	Atezolizumab	Phase 3	Anti PD-L1 antibody	Targeted therapy	Roche	Hepatocellular carcinoma
Kiniksa Pharmaceuticals	Vixarelimab	Phase 2	Anti OSMRβ antibody	Targeted therapy	Roche	Idiopathic pulmonary fibrosis
Kiniksa Pharmaceuticals	Vixarelimab	Phase 2	Anti OSMRβ antibody	Targeted therapy	Roche	Systemic sclerosis-sssociated interstitial lung disease
Ionis	ASO factor B (IONIS-FB-LRx)	Phase 3	Factor B inhibitor	Ligand conjugated anti sense RNA therapy	Roche	IgA-nephropathy
Shionogi	Baloxavir marboxil	Phase 3	Viral endonuclease inhibitor	Antiviral	Roche	Influenza
Shionogi	Baloxavir marboxil	Phase 4	Viral endonuclease inhibitor	Antiviral	Roche	Influenza
Shionogi	Baloxavir marboxil	Phase 3	Viral endonuclease inhibitor	Antiviral	Roche	Influenza
Self	Glofitamab	Phase 3	Anti CD20/CD3 bispecific antibody	Targeted therapy	Roche	Large B-cell lymphoma
Seagen Inc	Polatuzumab Vedotin	Phase 4	Anti CD79b antibody	Targeted therapy	Roche	Large B-cell lymphoma
Biogen Idec	Mosunetuzumab	Phase 3	Anti CD20/CD3 bispecific antibody	Targeted therapy	Roche	Large B-cell lymphoma
Self	Glofitamab	Phase 3	Anti CD20/CD3 bispecific antibody	Targeted therapy	Roche	Large B-cell lymphoma
Chugai	Crovalimab	Phase 1	Anti C5 antibody	Targeted therapy	Roche	Lupus nephritis
Self	Glofitamab	Phase 3	Anti CD20/CD3 bispecific antibody	Targeted therapy	Roche	Mantle cell lymphoma
Biogen Idec	Obinutuzumab	Phase 3	Anti CD20 antibody	Targeted therapy	Roche	Membranous nephropathy
Chugai	Emicizumab	Phase 4	Anti factor VIII bispecific antibody	Targeted therapy	Roche	Hemophilia A
Self	Forimtamig	Phase 1	Anti GPRC5D/ CD3 bispecific antibody	Targeted therapy	Roche	Multiple myeloma
Poseida Therapeutics	P-BCMA-ALLO1 (Rimiducid)	Phase 1	BCMA targeted CAR T cells	CAR T cell therapy	Roche	Multiple myeloma
Self	RG6182	Phase 1	MAGL inhibitor	Targeted therapy	Roche	Multiple sclerosis
Self	RG6035	Phase 1	Anti CD20 antibody	Targeted therapy	Roche	Multiple sclerosis
Self	Fenebrutinib	Phase 3	BTK inhibitor	Targeted therapy	Roche	Multiple sclerosis
AbbVie, Walter and Eliza Hall Institute	Venclexta	Phase 3	Bcl-2 inhibitor	Targeted therapy	Roche	Myelodysplastic syndrome
Chugai	Crovalimab	Phase 4	Anti C5 antibody	Targeted therapy	Roche	Paroxysmal nocturnal hemoglobinuria
Self	Atezolizumab	Phase 3	Anti PD-L1 antibody	Targeted therapy	Roche	Non-small cell lung cancer
Spark Therapeutics	SPK-3006	Phase 2	AAV mediated acid alpha-glucosidase (GAA) transgene transfer	Gene therapy	Roche	Pompe disease
Biogen Idec	Ocrelizumab	Phase 3	Anti CD20 antibody	Targeted therapy	Roche	Multiple sclerosis
Chugai	Crovalimab	Phase 2	Anti C5 antibody	Targeted therapy	Roche	Sickle cell disease
PTC Therapeutics, SMA Foundation	GYM329	Phase 2	Anti latent myostatin antibody	Targeted therapy	Roche	Spinal muscular atrophy
PTC therapeutics, SMA foundation	Risdiplam	Phase 4	Survival of motor neuron 2 (SMN2) pre-mRNA splicing modifier	Targeted therapy	Roche	Spinal muscular atrophy
Biogen Idec	Mosunetuzumab	Phase 1	Anti CD20/CD3 bispecific antibody	Targeted therapy	Roche	Systemic lupus erythematosus
Self	RG6382	Phase 1	NME (new molecular entity)		Roche	Systemic lupus erythematosus
Biogen Idec	Obinutuzumab	Phase 3	Anti CD20 antibody	Targeted therapy	Roche	Systemic lupus erythematosus
Renovacor	Unknown	Preclinical		Gene therapy	Rocket Pharmaceuticals	BAG3-associated dilated cardiomyopathy
Self	RP-A501	Phase 2	AAV9 mediated LAMP2B transgene transfer	Gene therapy	Rocket Pharmaceuticals	Danon disease
Self	Mozafancogene autotemcel (RP-L102)	Submission/Approval	lentiviral based FANCA gene transfer	Gene therapy	Rocket Pharmaceuticals	Fanconi anemia
Self	Marnetegragene autotemcel (KRESLADI, RP-L201)	Submission/Approval	lentiviral based TGB2 gene transfer	Gene therapy	Rocket Pharmaceuticals	Leukocyte adhesion deficiency
Self	RP-A601	Phase 1	AAV.rh74 mediated PKP2 transgene transfer	Gene therapy	Rocket Pharmaceuticals	Arrhythmogenic cardiomyopathy
Self	RP-L301	Phase 1/2	Lentiviral based PKLR gene transfer	Gene therapy	Rocket Pharmaceuticals	Pyruvate kinase deficiency
Self	SRP-5051 (vesleteplirsen)	Clinical	Anti sense dystrophin Exon 51 oligonucleotide	Anti sense RNA therapy	Sarepta Therapeutics	Duchenne muscular dystrophy
Self	Other Exon targets (44, 45, 50, 52, and 53) in developpment	Discovery/Preclinical		Anti sense RNA therapy	Sarepta Therapeutics	Duchenne muscular dystrophy
Genethon	GNT 0004	Clinical	AAV8 mediated UGT1A1 gene transfer	Gene therapy	Sarepta Therapeutics	Duchenne muscular dystrophy
Duke University	Unknown	Discovery/Preclinical	Unknown targeted gene	CRISPR/CAS9 gene-edited therapy	Sarepta Therapeutics	Duchenne muscular dystrophy
Harvard University	Unknown	Discovery/Preclinical	Unknown targeted gene	CRISPR/CAS9 gene-edited therapy	Sarepta Therapeutics	Duchenne muscular dystrophy
Self	Other LGMD Targets in developpment :SRP-9005 (LGMD2C/R5 γ-sarcoglycan), SRP-9006 (LGMD2L/R12 Anoctamin 5), and SRP-9010 (LGMD2A/R1)	Discovery/Preclinical		Gene therapy	Sarepta Therapeutics	Limb-girdle muscular dystrophy
Self	SRP-6004 (delandistrogene moxeparvovec)	Clinical	AAV mediated Microdystropin transgene	Gene therapy	Sarepta Therapeutics	Limb-girdle muscular dystrophy
Self	SRP-9003 (bidridistrogene xeboparvovec)	Clinical	AAVrh74 mediated SGCB gene transfer	Gene therapy	Sarepta Therapeutics	Limb-girdle muscular dystrophy
Self	SRP-9004 (patidistrogene bexoparvovec)	Clinical	AAV mediated SCGA gene tranfer	Gene therapy	Sarepta Therapeutics	Limb-girdle muscular dystrophy
Self	AXO-AAV-GM1/ Rituximab/ Sirolimus	Phase 1/2	GLB1 gene/ Anti CD20 antibody/ mTOR inhibitor	Combinatorial therapy	Sio Gene Therapies	GM1 gangliosidosis
Self	AXO-AAV-GM1	Phase 1/2	AAV mediated GLB1 gene transfer	Gene therapy	Sio Gene Therapies	GM1 gangliosidosis
Self	AXO-AAV-GM2	Phase 1/2	AAV mediated HEXA gene transfer	Gene therapy	Sio Gene Therapies	Sandhoff disease
Self	AXO-AAV-GM2	Phase 1/2	AAV mediated HEXA gene transfer	Gene therapy	Sio Gene Therapies	Tay-Sachs disease
Self	Fobrepodacin (SPR720)	Phase 2	gyrase B/ParE inhibitor	Targeted therapy	Spero Therapeutics	Nontuberculous mycobacterial pulmonary disease
Self	SB008	POC	AAV mediated gene therapy	Gene therapy	SpliceBio	Monogenic inherited retinal diseases
Spark Therapeutics	SB009	Research	AAV mediated gene therapy	Gene therapy	SpliceBio	Monogenic inherited retinal diseases
Self	SB007	Ind-enabling	AAV8 mediated ABCA4 gene transfer	Gene therapy	SpliceBio	Stargardt disease
Self	DSP-5336	Phase 1/2	Menin inhibitor	Targeted therapy	Sumitomo Pharma	Acute leukemia
Self	DSP-0378	Phase 1	GABA A receptor activator	Targeted therapy	Sumitomo Pharma	Dravet syndrome
Self	DSP-0390	Phase 1	EBP inhibitor	Targeted therapy	Sumitomo Pharma	Glioblastoma
Self	fH1/DSP-0546LP	Phase 1	ADCC activator	Targeted therapy	Sumitomo Pharma	Influenza
Self	DSP-0378	Phase 1	GABA A receptor activator	Targeted therapy	Sumitomo Pharma	Lennox-Gastaut syndrome
Self	MIRIPLA (miriplatin hydrate)	Approved	DNA synthesis inhibitor	Chemotherapy	Sumitomo Pharma	Hepatocellular carcinoma
Self	TP-3654	Phase 1/2	PIM1 kinase inhibitor	Targeted therapy	Sumitomo Pharma	Myelofibrosis
Self	DSP-0187	Phase 1	Orexin 2R activator	Targeted therapy	Sumitomo Pharma	Narcolepsy
Ipsen	Susoctocog alfa (OBIZUR)	Registration	Recombinant porcine coagulation Factor VIII	Plasma derived therapy	Takeda	Acquired hemophilia
Ipsen	Susoctocog alfa (OBIZUR)	Registration	Recombinant porcine coagulation Factor VIII	Enzyme replacement therapy	Takeda	Acquired hemophilia
Self	Ponatinib (ICLUSIG)	Registration	BCR-ABL inhibitor	Targeted therapy	Takeda	Acute lymphoblastic leukemia
Self	TAK-012	Phase 1	Variable delta 1 gamma delta T cells	Cell therapy	Takeda	Acute myeloid leukemia
Mirum Pharmaceuticals	Maralixibat	Phase 3	IBAT inhibitor	Targeted therapy	Takeda	Alagille syndrome
Self	Glovenin-I	Phase 3	Recombinant freeze-dried polyethylene glycol-treated human Ig	Enzyme replacement therapy	Takeda	Autoimmune encephalitis
COUR Pharmaceuticals	TAK-101	Phase 2	Nanoparticle encapsulated gluten protein	Targeted therapy	Takeda	Celiac disease
Zedira and Dr Falk Pharma	TAK-227	Phase 2	Transglutaminase 2 inhibitor	Targeted therapy	Takeda	Celiac disease
Self	Zamaglutenase	Phase 2	Recombinant glutenase	Enzyme replacement therapy	Takeda	Celiac disease
Halozyme	HYQVIA	Phase 3	Recombinant Human Hyaluronidase	Enzyme replacement therapy	Takeda	Chronic inflammatory demyelinating polyneuropathy
Halozyme	HYQVIA	Registration	Recombinant Human Hyaluronidase	Enzyme replacement therapy	Takeda	Chronic inflammatory demyelinating polyneuropathy
Self	GAMMAGARD LIQUID	Registration	Recombinant human IgG	Enzyme replacement therapy	Takeda	Chronic inflammatory demyelinating polyneuropathy
KM Biologics	Apadamtase alfa/ cinaxadamtase alf (ADZYNMA)	Phase 3	Recombinant ADAMTS13	Enzyme replacement therapy	Takeda	Congenital thrombotic thrombocytopenic purpura
KM Biologics	Apadamtase alfa/ cinaxadamtase alf (ADZYNMA)	Registration	Recombinant ADAMTS13	Enzyme replacement therapy	Takeda	Congenital thrombotic thrombocytopenic purpura
KM Biologics	Apadamtase alfa/ cinaxadamtase alf (ADZYNMA)	Registration	Recombinant ADAMTS13	Enzyme replacement therapy	Takeda	Congenital thrombotic thrombocytopenic purpura
KM Biologics	Apadamtase alfa/ cinaxadamtase alf (ADZYNMA)	Registration	Recombinant ADAMTS13	Enzyme replacement therapy	Takeda	Congenital thrombotic thrombocytopenic purpura
Pfizer Inc	Brentuximab vedotin (ADCETRIS)	Registration	Anti CD30 antibody, monomethyl auristatin E (MMAE)	Targeted therapy	Takeda	Cutaneous T-cell lymphoma
Self	QDENGA (vaccine)	Phase 3	Live, attenuated dengue virus	Antiviral	Takeda	Dengue
Self	Soticlestat	Phase 3	CH24H inhibitor	Targeted therapy	Takeda	Dravet syndrome
Self	TAK-594	Phase 2	Brain-penetrant recombinant progranulin (PGRN)	Enzyme replacement therapy	Takeda	Frontotemporal dementia
Self	Vedolizumab (ENTYVIO)	Phase 3	Anti α4β7 antibody	Targeted therapy	Takeda	Graft versus host disease
Self	ADYNOVATE	Phase 3	Recombinant antihemophilic factor	Enzyme replacement therapy	Takeda	Hemophilia A
Pfizer Inc	Brentuximab vedotin (ADCETRIS)	Registration	Anti CD30 antibody, monomethyl auristatin E (MMAE)	Targeted therapy	Takeda	Hodgkin lymphoma
Self	TAK-360	Phase 1	Orexin 2R activator	Targeted therapy	Takeda	Hypersomnia
Self	TAK-880	Phase 3	IgG antibody	Plasma derived therapy	Takeda	IgG – Low IgA
Self	TAK-880	Registration	IgG antibody	Plasma derived therapy	Takeda	IgG – Low IgA
Self	Mezagitamab	Phase 2	Anti CD38 antibody	Targeted therapy	Takeda	Immune thrombocytopenia
KM Biologics	Apadamtase alfa/ cinaxadamtase alf (ADZYNMA)	Phase 2	Recombinant ADAMTS13	Enzyme replacement therapy	Takeda	Immune thrombotic thrombocytopenic purpura
Self	Mezagitamab	Phase 1	Anti CD38 antibody	Targeted therapy	Takeda	IgA-nephropathy
Self	Soticlestat	Phase 3	CH24H inhibitor	Targeted therapy	Takeda	Lennox-Gastaut syndrome
Halozyme	HYQVIA	Phase 3	Recombinant Human Hyaluronidase	Enzyme replacement therapy	Takeda	Multifocal motor neuropathy
AstraZeneca	TAK-341	Phase 2	Anti Alpha-synuclein antibody	Targeted therapy	Takeda	Multiple system atrophy
Self	TAK-861	Phase 2	Orexin 2R activator	Targeted therapy	Takeda	Narcolepsy
Self	Ponatinib (ICLUSIG)	Phase 1	BCR-ABL inhibitor	Targeted therapy	Takeda	Acute lymphoblastic leukemia
Self	ADYNOVATE	Phase 3	Recombinant antihemophilic factor	Enzyme replacement therapy	Takeda	Hemophilia A
Self	Lanadelumab (TAKHZYRO)	Registration	Anti plasma kallikrein antibody	Targeted therapy	Takeda	Hereditary angioedema
Halozyme	HYQVIA	Registration	Recombinant Human Hyaluronidase	Enzyme replacement therapy	Takeda	Primary immunodeficiency
Mirum Pharmaceuticals	Maralixibat	Phase 3	IBAT inhibitor	Targeted therapy	Takeda	Progressive Familial Intrahepatic Cholestasis
Protagonist Therapeutics	Rusfertide	Phase 3	Hepcidin mimetic	Peptide therapy	Takeda	Polycythemia vera
Self	TAK-881	Phase 3	Immunoglobulin (IgG) infusion	Targeted therapy	Takeda	Primary immunodeficiency
Self	CUVITRU	Registration	Recombinant human IgG	Enzyme replacement therapy	Takeda	Primary immunodeficiency
Self	HYQVIA	Registration	Recombinant Human Hyaluronidase	Enzyme replacement therapy	Takeda	Primary immunodeficiency
Self	Zasocitinib	Phase 2	TYK2 inhibitor	Targeted therapy	Takeda	Psoriatic arthritis
Self	Teduglutide (REVESTIVE)	Registration	GLP-2 activator	Targeted therapy	Takeda	Short bowel syndrome
Self	Vonvendi	Registration	Von Willebrand factor activator	Targeted therapy	Takeda	Von Willebrand disease
Self	Vonvendi	Phase 3	Von Willebrand factor activator	Targeted therapy	Takeda	Von Willebrand disease
Self	VEYVONDI	Registration	Von Willebrand factor activator	Targeted therapy	Takeda	Von Willebrand disease
Self	ALGS collaboration	Phase 3	Unknown	Unknown	Travere Therapeutics	Alagille syndrome
Self	Pegtibatinase (TVT-058)	Phase 3	Recombinat modified human CBS enzyme	Enzyme replacement therapy	Travere Therapeutics	Classical homocystinuria
Self	Tiopronin (THIOLA EC/THIOLA)	Approved	Cystine inhibitor	Targeted therapy	Travere Therapeutics	Cystinuria
Self	Sparsentan (FILSPARI)	Phase 3	Dual endothelin angiotensin receptor inhibitor	Targeted therapy	Travere Therapeutics	Focal segmental glomerulosclerosis
Self	Sparsentan (FILSPARI)	Approved	Dual endothelin angiotensin receptor inhibitor	Targeted therapy	Travere Therapeutics	IgA-nephropathy
Self	GTX-102 (Anti sense Oligonucleotide)	Approved	UBE3A-ATS inhibitor	Anti sense RNA therapy	Ultragenyx Pharmaceutical	Angelman syndrome
Self	UX055	Preclinical	AAV9 mediated CDKL5​ gene transfer	Gene therapy	Ultragenyx Pharmaceutical	CDKL5 deficiency disorder
Self	UX810	Preclinical	AAV8 mediated nNOS-microdystrophin gene transfer	Gene therapy	Ultragenyx Pharmaceutical	Duchenne muscular dystrophy
Self	DTX401	Phase 3	AAV8 mediated G6Pase-α gene transfer	Gene therapy	Ultragenyx Pharmaceutical	Glycogen storage disease type Ia
Self	EVKEEZA® (evinacumab-dgnb)	Approved	Anti ANGPTL3 antibody	Targeted therapy	Ultragenyx Pharmaceutical	Homozygous familial hypercholesterolemia
Self	DOJOLVI® (triheptanoin)	Approved	Synthetic medium-chain triglyceride (MCT)	Nutrient supplement	Ultragenyx Pharmaceutical	Long-chain fatty acid oxidation disorders
Self	UX111	Phase 3	AAV9 mediated gene therapy	Gene therapy	Ultragenyx Pharmaceutical	Mucopolysaccharidosis type 3A
Self	MEPSEVII® (vestronidase alfa-vjbk)	Approved	Recombinant modified human lysosomal beta glucuronidase	Enzyme replacement therapy	Ultragenyx Pharmaceutical	Mucopolysaccharidosis type 7
Self	DTX301	Phase 3	AAV8 mediated OTC gene transfer	Gene therapy	Ultragenyx Pharmaceutical	Ornithine transcarbamylase deficiency
Self	UX143 (setrusumab)	Phase 3	Anti sclerostin antibody	Targeted therapy	Ultragenyx Pharmaceutical	Osteogenesis imperfecta
Self	CRYSVITA® (burosumab-twza)	Approved	Anti FGF23 antibody	Targeted therapy	Ultragenyx Pharmaceutical	Osteomalacia
Self	UX701	Phase 2	AAV9 mediated ATP7B gene transfer	Gene therapy	Ultragenyx Pharmaceutical	Wilson disease
Self	CRYSVITA® (burosumab-twza)	Approved	Anti FGF23 antibody	Targeted therapy	Ultragenyx Pharmaceutical	X-linked hypophosphatemia
Self	Small molecules	Academic Research			Vertex	Alpha-1 antitrypsin deficiency
Self	Small molecules	Academic Research			Vertex	APOL1-mediated kidney disease
Self	Inaxaplin	Phase 3	APOL1 Inhibitor	Targeted therapy	Vertex	APOL1-mediated kidney disease
Self	VX-407	Phase 1	Polycytin 1 (PKD1) inhibitor	Targeted therapy	Vertex	Autosomal dominant polycystic kidney disease
Self	Small molecules	Academic Research			Vertex	Beta thalassemia
Self	Exagamglogene autotemcel	Phase 4	BCL11A activator (BCL11A)	CRISPR/Cas9 gene-edited therapy	Vertex	Beta thalassemia
Self	Small molecules/ mRNA	Academic Research			Vertex	Cystic fibrosis
Self	VX-522	Phase 1	Lipid encapsulated CFTR mRNA	Gene therapy	Vertex	Cystic fibrosis
Self	Vanzacaftor / Tezacaftor / Deutivacaftor	Phase 3	CFTR activator	Combinatorial therapy	Vertex	Cystic fibrosis
Self	Ivacaftor	Phase 4	CFTR activator	Targeted therapy	Vertex	Cystic fibrosis
Self	Lumacaftor/Ivacaftor	Phase 4	CFTR activator	Combinatorial therapy	Vertex	Cystic fibrosis
Self	Tezacaftor/Ivacaftor + Ivacaftor	Phase 4	CFTR activator	Combinatorial therapy	Vertex	Cystic fibrosis
Self	Elexacaftor/Tezacaftor/Ivacaftor + Ivacaftor	Phase 4	CFTR activator	Combinatorial therapy	Vertex	Cystic fibrosis
Self	Unknown	Academic Research			Vertex	Duchenne muscular dystrophy
Self	VX-670	Phase 1/2	Dystrophin gene mis-splicing corrector oligonucleotide	Gene therapy	Vertex	Myotonic dystrophy type 1

## Sheet: Number of other companies worki
Diseases	Pharma companies	Number of other companies working on the disease
Systemic lupus erythematosus	Abbvie	8
Multiple myeloma	Abbvie	8
Amyotrophic lateral sclerosis	Abbvie	7
Acute myeloid leukemia	Abbvie	5
Myelodysplastic syndrome	Abbvie	4
Psoriatic arthritis	Abbvie	4
Rheumatoid arthritis	Abbvie	4
Chronic lymphocytic leukemia	Abbvie	3
Diffuse large B-Cell lymphoma	Abbvie	3
Myelofibrosis	Abbvie	3
B-cell non-Hodgkin lymphoma	Abbvie	2
Follicular lymphoma	Abbvie	2
Giant cell arteritis	Abbvie	2
Hidradenitis suppurativa	Abbvie	2
Vitiligo	Abbvie	2
Acutelymphocytic leukemia	Abbvie	1
Ankylosing spondylitis	Abbvie	1
Atopic dermatitis	Abbvie	1
Blastic plasmacytoid dendritic cell neoplasm	Abbvie	1
Colorectal cancer	Abbvie	1
Inflammatory bowel disease	Abbvie	1
Ovarian cancer	Abbvie	1
Psoriatic	Abbvie	1
Small cell lung cancer	Abbvie	1
Spinal cord injury	Abbvie	1
Takayasu Arteritis	Abbvie	1
Vanishing white matter disease	Abbvie	1
Duchenne muscular dystrophy	Affinia Therapeutics	8
Cystic fibrosis	Affinia Therapeutics	3
Myotonic dystrophy type 1	Affinia Therapeutics	2
Rare diseases	Affinia Therapeutics	2
Muscle and central nervous system diseases	Affinia Therapeutics	1
Neurologic and Neuro-oncologic Diseases	Affinia Therapeutics	1
Amyotrophic lateral sclerosis	Alchemab Therapeutics	7
Frontotemporal dementia	Alchemab Therapeutics	4
IgA-nephropathy	Alexion	6
Transthyretin amyloid cardiomyopathy	Alexion	3
Amyloid light chain amyloidosis	Alexion	2
Generalised myasthenia gravis	Alexion	2
Hypophosphatasia	Alexion	2
Neurofibromatosis Type1	Alexion	1
Plexiform Neurofibromas	Alexion	1
Thrombotic microangiopathy	Alexion	1
Idiopathic pulmonary fibrosis	Amgen	4
Sjögren’s syndrome	Amgen	4
Dermatomyositis	Amgen	2
Discoid lupus erythematosus	Amgen	2
IgG4-related disease	Amgen	2
Anti-Neutrophil Cytoplasmic Autoantibody-Associated Vasculitis	Amgen	1
Diffuse cutaneous systemic sclerosis	Amgen	1
Myasthenia gravis	Amgen	1
Thyroid Eye Disease	Amgen	1
Paroxysmal nocturnal hemoglobinuria	Apellis	3
C3 Glomerulopathy	Apellis	2
Haematopoietic stem cell transplant–associated thrombotic microangiopathy	Apellis	2
Immune complex-membranoproliferative glomerulonephritis	Apellis	1
Systemic lupus erythematosus	Astrazeneca	8
Multiple myeloma	Astrazeneca	8
IgA-nephropathy	Astrazeneca	6
Acute myeloid leukemia	Astrazeneca	5
Hepatocellular carcinoma	Astrazeneca	4
Multiple system atrophy	Astrazeneca	4
Rheumatoid arthritis	Astrazeneca	4
Glioblastoma	Astrazeneca	3
Lupus nephritis	Astrazeneca	3
Mantle cell lymphoma	Astrazeneca	3
Paroxysmal nocturnal hemoglobinuria	Astrazeneca	3
Transthyretin amyloid cardiomyopathy	Astrazeneca	3
Amyloid light chain amyloidosis	Astrazeneca	2
B-cell non-Hodgkin lymphoma	Astrazeneca	2
Generalised myasthenia gravis	Astrazeneca	2
Haematopoietic stem cell transplant–associated thrombotic microangiopathy	Astrazeneca	2
Hypophosphatasia	Astrazeneca	2
Renal cell carcinoma	Astrazeneca	2
B-cell acute lymphoblastic leukaemia	Astrazeneca	1
Cardiac surgery-associated acute kidney injury	Astrazeneca	1
Chronic lymphocytic leukaemia	Astrazeneca	1
Classic Hodgkin lymphoma	Astrazeneca	1
Eosinophilic granulomatosis with polyangiitis	Astrazeneca	1
Geographic atrophy	Astrazeneca	1
Haematological malignancy	Astrazeneca	1
Hereditary transthyretin-mediated amyloid polyneuropathy	Astrazeneca	1
Hypereosinophilic syndrome	Astrazeneca	1
Large B cell lymphoma	Astrazeneca	1
Limited-stage small-cell lung cancer	Astrazeneca	1
Neuromyelitis optica spectrum disorder	Astrazeneca	1
Papillary renal cell carcinoma	Astrazeneca	1
Parkinson's disease	Astrazeneca	1
Proliferative lupus nephritis	Astrazeneca	1
Solid tumour	Astrazeneca	1
Systemic sclerosis	Astrazeneca	1
Multiple system atrophy	Bayer	4
Pompe disease	Bayer	3
Huntington‘s disease	Bayer	2
Limb-girdle muscular dystrophy	Bayer	2
Alpha-1 antitrypsin deficiency	Beam Therapeutics	3
Glycogen storage disease type Ia	Beam Therapeutics	2
Sickle cell-beta-thalassemia disease syndrome	Beam Therapeutics	1
T-cell acute lymphoblastic leukemia	Beam Therapeutics	1
Systemic lupus erythematosus	Biogen	8
Amyotrophic lateral sclerosis	Biogen	7
Multiple sclerosis	Biogen	5
Spinal muscular atrophy	Biogen	5
Multiple system atrophy	Biogen	4
Angelman syndrome	Biogen	3
Friedreich ataxia	Biogen	2
Cutaneous lupus erythematosus	Biogen	1
Duchenne muscular dystrophy	BioMarin Pharmaceutical	8
Phenylketonuria	BioMarin Pharmaceutical	4
Alpha-1 antitrypsin deficiency	BioMarin Pharmaceutical	3
Hypochondroplasia	BioMarin Pharmaceutical	1
MYBPC3 Hypertrophic Cardiomyopathy	BioMarin Pharmaceutical	1
Short stature	BioMarin Pharmaceutical	1
Sickle cell disease	Bluebird bio	6
Systemic lupus erythematosus	Bristol-Myers Squibb	8
Multiple myeloma	Bristol-Myers Squibb	8
Acute myeloid leukemia	Bristol-Myers Squibb	5
Multiple sclerosis	Bristol-Myers Squibb	5
Hematologic malignancies	Bristol-Myers Squibb	4
Hepatocellular carcinoma	Bristol-Myers Squibb	4
Idiopathic pulmonary fibrosis	Bristol-Myers Squibb	4
Myelodysplastic syndrome	Bristol-Myers Squibb	4
Psoriatic arthritis	Bristol-Myers Squibb	4
Sjögren’s syndrome	Bristol-Myers Squibb	4
Myelofibrosis	Bristol-Myers Squibb	3
Discoid lupus erythematosus	Bristol-Myers Squibb	2
IgG4-related disease	Bristol-Myers Squibb	2
Renal cell carcinoma	Bristol-Myers Squibb	2
Eosinophilic esophagitis	Bristol-Myers Squibb	1
Eosinophilic gastroenteritis	Bristol-Myers Squibb	1
Lymphoma	Bristol-Myers Squibb	1
Progressive pulmonary fibrosis	Bristol-Myers Squibb	1
Psoriasis	Bristol-Myers Squibb	1
Thalessemia	Bristol-Myers Squibb	1
Amyotrophic lateral sclerosis	Denali Therapeutics	7
Multiple sclerosis	Denali Therapeutics	5
Frontotemporal dementia	Denali Therapeutics	4
Mucopolysaccharidosis type 1H	Denali Therapeutics	1
Mucopolysaccharidosis type 2	Denali Therapeutics	1
Mucopolysaccharidosis type 3	Denali Therapeutics	1
Phenylketonuria	Evox Therapeutics	4
Cardiovascular diseases	Evox Therapeutics	1
Sickle cell disease	Fulcrum Therapeutics	6
Facioscapulohumeral muscular dystrophy	Fulcrum Therapeutics	2
Hemophilia A	Genzyme (Sanofi)	4
Phenylketonuria	Genzyme (Sanofi)	4
Immune thrombocytopenia	Genzyme (Sanofi)	3
Pompe disease	Genzyme (Sanofi)	3
Osteogenesis imperfecta	Genzyme (Sanofi)	2
Warm autoimmune hemolytic anemia	Genzyme (Sanofi)	2
Achondroplasia	Genzyme (Sanofi)	1
Cold agglutinin disease	Genzyme (Sanofi)	1
Fabry disease	Genzyme (Sanofi)	1
Gaucher disease type 3	Genzyme (Sanofi)	1
Hemophilia B	Genzyme (Sanofi)	1
Uncontrolled gout	Horizon Therapeutics	2
Uncontrolled gout	Horizon Therapeutics	2
Euthyroid Graves ophthalmopathy	Horizon Therapeutics	1
Hypoxanthine guanine phosphoribosyltransferase partial deficiency	Horizon Therapeutics	1
Sickle cell disease	Imara Inc	6
Beta thalassemia	Imara Inc	2
Hematologic malignancies	iOnctura	4
Amyotrophic lateral sclerosis	Ionis Pharmaceuticals	7
Spinal muscular atrophy	Ionis Pharmaceuticals	5
Angelman syndrome	Ionis Pharmaceuticals	3
Transthyretin amyloid cardiomyopathy	Ionis Pharmaceuticals	3
Familial chylomicronemia syndrome	Ionis Pharmaceuticals	2
Hereditary angioedema	Ionis Pharmaceuticals	2
Polycythemia vera	Ionis Pharmaceuticals	2
Alexander disease	Ionis Pharmaceuticals	1
Prion disease	Ionis Pharmaceuticals	1
Severe hypertriglyceridemia	Ionis Pharmaceuticals	1
Multiple myeloma	Ipsen	8
Alagille syndrome	Ipsen	3
Diffuse large B-cell lymphoma	Ipsen	3
Biliary atresia	Ipsen	1
Fibrodysplasia ossificans progressiva	Ipsen	1
Primary biliary cholangitis	Ipsen	1
Primary sclerosing cholangitis	Ipsen	1
Systemic lupus erythematosus	Janssen	8
Multiple myeloma	Janssen	8
Psoriatic arthritis	Janssen	4
Rheumatoid arthritis	Janssen	4
Sjögren’s syndrome	Janssen	4
Chronic lymphocytic leukemia	Janssen	3
Dengue	Janssen	3
Mantle cell lymphoma	Janssen	3
Pulmonary arterial hypertension	Janssen	3
Pulmonary arterial hypertension	Janssen	3
Chronic inflammatory demyelinating polyneuropathy	Janssen	2
Warm autoimmune hemolytic anemia	Janssen	2
Idiopathic inflammatory myopathy	Janssen	1
Juvenile psoriatic arthritis	Janssen	1
Retinitis pigmentosa	Janssen	1
Rare diseases	LogicBio therapeutics	2
Methylmalonic acidemia	LogicBio therapeutics	1
Systemic lupus erythematosus	Novartis	8
Systemic lupus erythematosus	Novartis	8
Multiple myeloma	Novartis	8
IgA-nephropathy	Novartis	6
Sickle cell disease	Novartis	6
Acute myeloid leukemia	Novartis	5
Multiple sclerosis	Novartis	5
Spinal muscular atrophy	Novartis	5
Idiopathic pulmonary fibrosis	Novartis	4
Myelodysplastic syndrome	Novartis	4
Sjögren’s syndrome	Novartis	4
Chronic lymphocytic leukemia	Novartis	3
Dengue	Novartis	3
Glioblastoma	Novartis	3
Immune thrombocytopenia	Novartis	3
Pulmonary arterial hypertension	Novartis	3
Atypical hemolytic uremic syndrome	Novartis	2
C3 glomerulopathy	Novartis	2
Giant cell arteritis	Novartis	2
Hidradenitis suppurativa	Novartis	2
Autoimmune hepatitis	Novartis	1
Cryptosporidiosis	Novartis	1
Cystinosis	Novartis	1
Hyperlipidemia	Novartis	1
Malaria	Novartis	1
Mesothelioma	Novartis	1
Osteoarthritis	Novartis	1
Progressive supranuclear palsy	Novartis	1
Frontotemporal dementia	Orchard Therapeutics	4
Mucopolysaccharidosis type 3A	Orchard Therapeutics	2
Metachromatic leukodystrophy	Orchard Therapeutics	1
Mucopolysaccharidosis type 1	Orchard Therapeutics	1
Duchenne muscular dystrophy	Pfizer	8
Multiple myeloma	Pfizer	8
Sickle cell disease	Pfizer	6
Hematologic malignancies	Pfizer	4
Hemophilia A	Pfizer	4
Rheumatoid arthritis	Pfizer	4
Diffuse large B-Cell lymphoma	Pfizer	3
Influenza	Pfizer	3
Lupus nephritis	Pfizer	3
Dermatomyositis	Pfizer	2
Vitiligo	Pfizer	2
Wilson disease	Pfizer	2
Immune thrombocytopenic purpura	Pfizer	1
Lyme Disease	Pfizer	1
Amyotrophic lateral sclerosis	Pharnext	7
Charcot-Marie-Tooth Disease Type 1A	Pharnext	1
Duchenne muscular dystrophy	PTC therapeutics	8
Amyotrophic lateral sclerosis	PTC therapeutics	7
Spinal muscular atrophy	PTC therapeutics	5
Phenylketonuria	PTC therapeutics	4
Familial chylomicronemia syndrome	PTC therapeutics	2
Friedreich ataxia	PTC therapeutics	2
Huntington‘s disease	PTC therapeutics	2
Hereditary transthyretin amyloid polyneuropathy	PTC therapeutics	1
Systemic lupus erythematosus	Roche	8
Duchenne muscular dystrophy	Roche	8
Multiple myeloma	Roche	8
IgA-nephropathy	Roche	6
Sickle cell disease	Roche	6
Multiple sclerosis	Roche	5
Spinal muscular atrophy	Roche	5
Hematologic malignancies	Roche	4
Hemophilia A	Roche	4
Hepatocellular carcinoma	Roche	4
Idiopathic pulmonary fibrosis	Roche	4
Myelodysplastic syndrome	Roche	4
Cystic fibrosis	Roche	3
Influenza	Roche	3
Lupus nephritis	Roche	3
Mantle cell lymphoma	Roche	3
Paroxysmal nocturnal hemoglobinuria	Roche	3
Pompe disease	Roche	3
Atypical hemolytic uremic syndrome	Roche	2
Autoimmune encephalitis	Roche	2
Facioscapulohumeral muscular dystrophy	Roche	2
Follicular lymphoma	Roche	2
Acute graft versus host disease	Roche	1
B-cell lymphoma	Roche	1
Esophageal cancer	Roche	1
Hepatitis B	Roche	1
Large B-cell lymphoma	Roche	1
Membranous nephropathy	Roche	1
Non-small cell lung cancer	Roche	1
Systemic sclerosis-sssociated interstitial lung disease	Roche	1
Arrhythmogenic cardiomyopathy	Rocket Pharmaceuticals	1
BAG3-associated dilated cardiomyopathy	Rocket Pharmaceuticals	1
Danon disease	Rocket Pharmaceuticals	1
Fanconi anemia	Rocket Pharmaceuticals	1
Leukocyte adhesion deficiency	Rocket Pharmaceuticals	1
Pyruvate kinase deficiency	Rocket Pharmaceuticals	1
Duchenne muscular dystrophy	Sarepta Therapeutics	8
Limb-girdle muscular dystrophy	Sarepta Therapeutics	2
GM1 gangliosidosis	Sio Gene Therapies	1
Sandhoff disease	Sio Gene Therapies	1
Tay-Sachs disease	Sio Gene Therapies	1
Nontuberculous mycobacterial pulmonary disease	Spero Therapeutics	1
Monogenic inherited retinal diseases	SpliceBio	1
Stargardt disease	SpliceBio	1
Hepatocellular carcinoma	Sumitomo Pharma	4
Glioblastoma	Sumitomo Pharma	3
Influenza	Sumitomo Pharma	3
Myelofibrosis	Sumitomo Pharma	3
Dravet syndrome	Sumitomo Pharma	2
Lennox-Gastaut syndrome	Sumitomo Pharma	2
Narcolepsy	Sumitomo Pharma	2
Acute leukemia	Sumitomo Pharma	1
IgA-nephropathy	Takeda	6
Acute myeloid leukemia	Takeda	5
Frontotemporal dementia	Takeda	4
Hemophilia A	Takeda	4
Multiple system atrophy	Takeda	4
Psoriatic arthritis	Takeda	4
Alagille syndrome	Takeda	3
Dengue	Takeda	3
Immune thrombocytopenia	Takeda	3
Autoimmune encephalitis	Takeda	2
Chronic inflammatory demyelinating polyneuropathy	Takeda	2
Dravet syndrome	Takeda	2
Hereditary angioedema	Takeda	2
Lennox-Gastaut syndrome	Takeda	2
Narcolepsy	Takeda	2
Polycythemia vera	Takeda	2
Von Willebrand disease	Takeda	2
Von Willebrand disease	Takeda	2
Acquired hemophilia	Takeda	1
Acute lymphoblastic leukemia	Takeda	1
Celiac disease	Takeda	1
Congenital thrombotic thrombocytopenic purpura	Takeda	1
Cutaneous T-cell lymphoma	Takeda	1
Graft versus host disease	Takeda	1
Hodgkin lymphoma	Takeda	1
Hypersomnia	Takeda	1
IgG – Low IgA	Takeda	1
Immune thrombotic thrombocytopenic purpura	Takeda	1
Multifocal motor neuropathy	Takeda	1
Primary immunodeficiency	Takeda	1
Progressive Familial Intrahepatic Cholestasis	Takeda	1
Short bowel syndrome	Takeda	1
IgA-nephropathy	Travere Therapeutics	6
Alagille syndrome	Travere Therapeutics	3
Classical homocystinuria	Travere Therapeutics	1
Cystinuria	Travere Therapeutics	1
Focal segmental glomerulosclerosis	Travere Therapeutics	1
Duchenne muscular dystrophy	Ultragenyx Pharmaceutical	8
Angelman syndrome	Ultragenyx Pharmaceutical	3
Glycogen storage disease type Ia	Ultragenyx Pharmaceutical	2
Mucopolysaccharidosis type 3A	Ultragenyx Pharmaceutical	2
Osteogenesis imperfecta	Ultragenyx Pharmaceutical	2
Wilson disease	Ultragenyx Pharmaceutical	2
CDKL5 deficiency disorder	Ultragenyx Pharmaceutical	1
Homozygous familial hypercholesterolemia	Ultragenyx Pharmaceutical	1
Long-chain fatty acid oxidation disorders	Ultragenyx Pharmaceutical	1
Mucopolysaccharidosis type 7	Ultragenyx Pharmaceutical	1
Ornithine transcarbamylase deficiency	Ultragenyx Pharmaceutical	1
Osteomalacia	Ultragenyx Pharmaceutical	1
X-linked hypophosphatemia	Ultragenyx Pharmaceutical	1
Duchenne muscular dystrophy	Vertex	8
Alpha-1 antitrypsin deficiency	Vertex	3
Cystic fibrosis	Vertex	3
Beta thalassemia	Vertex	2
Myotonic dystrophy type 1	Vertex	2
APOL1-mediated kidney disease	Vertex	1
Autosomal dominant polycystic kidney disease	Vertex	1

## Sheet: Number of companies working on 
MoA	Companies	Number of companies working on the MoA
BTK inhibitor	Genzyme (Sanofi)	7
BTK inhibitor	Roche	7
BTK inhibitor	Abbvie	7
BTK inhibitor	Novartis	7
BTK inhibitor	Astrazeneca	7
BTK inhibitor	Biogen	7
BTK inhibitor	Janssen	7
BCMA targeted CAR T cells	Roche	4
BCMA targeted CAR T cells	Bristol-Myers Squibb	4
BCMA targeted CAR T cells	Novartis	4
BCMA targeted CAR T cells	Janssen	4
UBE3A-ATS inhibitor	Ionis Pharmaceuticals	3
UBE3A-ATS inhibitor	Biogen	3
UBE3A-ATS inhibitor	Ultragenyx Pharmaceutical	3
Anti C5 antibody	Roche	3
Anti C5 antibody	Astrazeneca	3
Anti C5 antibody	Alexion	3
TYK2 inhibitor	Takeda	3
TYK2 inhibitor	Bristol-Myers Squibb	3
Transthyretin (TTR) inhibitor	Astrazeneca	3
Transthyretin (TTR) inhibitor	Ionis Pharmaceuticals	3
Transthyretin (TTR) inhibitor	PTC therapeutics	3
TYK2 Inhibitor	Bristol-Myers Squibb	3
BCR-ABL inhibitor	Takeda	2
BCR-ABL inhibitor	Novartis	2
Bcl-2 inhibitor	Roche	2
Bcl-2 inhibitor	Abbvie	2
IBAT inhibitor	Takeda	2
IBAT inhibitor	Ipsen	2
Anti light chain (LC) related fibrils antibody	Astrazeneca	2
Anti light chain (LC) related fibrils antibody	Alexion	2
ATXN2 inhibitor	Ionis Pharmaceuticals	2
ATXN2 inhibitor	Biogen	2
Superoxide dismutase 1 (SOD1) inhibitor	Ionis Pharmaceuticals	2
Superoxide dismutase 1 (SOD1) inhibitor	Biogen	2
eIF2B activator	Abbvie	2
eIF2B activator	Denali Therapeutics	2
Anti CD30 antibody, monomethyl auristatin E (MMAE)	Takeda	2
Anti CD30 antibody, monomethyl auristatin E (MMAE)	Pfizer	2
Anti sense dystrophin Exon 51 oligonucleotide	BioMarin Pharmaceutical	2
Anti sense dystrophin Exon 51 oligonucleotide	Sarepta Therapeutics	2
Anti IGF-1R antibody	Amgen	2
Anti IGF-1R antibody	Horizon Therapeutics	2
Apolipoprotein C-III (ApoC III) inhibitor	Ionis Pharmaceuticals	2
Apolipoprotein C-III (ApoC III) inhibitor	PTC therapeutics	2
Factor D inhibitor	Astrazeneca	2
Factor D inhibitor	Alexion	2
AAV6 vector carrying B-domain–deleted F8 complementary DNA (coagulation factor VIII (F8))	Roche	2
AAV6 vector carrying B-domain–deleted F8 complementary DNA (coagulation factor VIII (F8))	Pfizer	2
Anti PD-1 antibody	Bristol-Myers Squibb	2
Anti PD-1 antibody	Janssen	2
Orexin 2R activator	Takeda	2
Orexin 2R activator	Sumitomo Pharma	2
Anti CD38 antibody	Takeda	2
Anti CD38 antibody	Janssen	2
GLP-2 activator	Takeda	2
GLP-2 activator	Abbvie	2
Anti IL-23 antibody	Abbvie	2
Anti IL-23 antibody	Janssen	2
CD19 targeted CAR T cell	Bristol-Myers Squibb	2
CD19 targeted CAR T cell	Novartis	2
Anti CD20 antibody	Roche	2
Anti CD20 antibody	Novartis	2
AAV mediated gene therapy	LogicBio therapeutics	2
AAV mediated gene therapy	SpliceBio	2
Anti BCMA/CD3 bispecific antibody	Janssen	2
Anti BCMA/CD3 bispecific antibody	Pfizer	2
Anti P-selectin antibody	Novartis	2
Anti P-selectin antibody	Pfizer	2
Survival motor neuron (SMN) activator	Ionis Pharmaceuticals	2
Survival motor neuron (SMN) activator	Biogen	2
Survival of motor neuron 2 (SMN2) pre-mRNA splicing modifier	Roche	2
Survival of motor neuron 2 (SMN2) pre-mRNA splicing modifier	PTC therapeutics	2
Anti FGFR3 antibody	Genzyme (Sanofi)	1
Recombinant porcine coagulation Factor VIII	Takeda	1
NME (new molecular entity)	Roche	1
Menin inhibitor	Sumitomo Pharma	1
Anti CD123 antibody	Abbvie	1
Variable delta 1 gamma delta T cells	Takeda	1
Anti CD33 antibody	Bristol-Myers Squibb	1
Anti-CD33 antibody-enabled GSPT1 degrader	Bristol-Myers Squibb	1
Protein kinase C alpha (PKCalpha)/ VEGFR2/ KIT/ PDGFR/ FLT3 inhibitor	Novartis	1
Anti CD123 (TOP1i ADC) antibody	Astrazeneca	1
Ileal sodium/bile acid cotransporter inhibitor	Ipsen	1
Unknown	Travere Therapeutics	1
Glial fibrillary acidic protein (GFAP) inhibitor	Ionis Pharmaceuticals	1
A1AT modulator	BioMarin Pharmaceutical	1
PIZ allèle E342K corrector	Beam Therapeutics	1
FUS inhibitor	Ionis Pharmaceuticals	1
15-lipoxygenase inhibitor	PTC therapeutics	1
GABA activator/ Glutamate inhibitor	Pharnext	1
Undisclosed	Alchemab Therapeutics	1
JAK1 inhibitor	Abbvie	1
C5aR inhibitor	Amgen	1
APOL1 Inhibitor	Vertex	1
AAV.rh74 mediated PKP2 transgene transfer	Rocket Pharmaceuticals	1
Anti SCF248 antibody	Abbvie	1
CFB inhibitor	Novartis	1
Anti IL-6 antibody	Roche	1
Recombinant freeze-dried polyethylene glycol-treated human Ig	Takeda	1
Anti BAFF-R antibody	Novartis	1
Polycytin 1 (PKD1) inhibitor	Vertex	1
Anti CD19-CD3 (TCE) bispecific antibody	Astrazeneca	1
Anti CD20/CD3 bispecific antibody	Roche	1
Anti CD20/ CD35 bispecific antibody	Abbvie	1
BCL11A activator (BCL11A)	Vertex	1
PDE9 inhibitor	Imara Inc	1
C3 inhibitor	Apellis	1
Anti complement C5 antibody	Astrazeneca	1
AAV9 mediated CDKL5​ gene transfer	Ultragenyx Pharmaceutical	1
Nanoparticle encapsulated gluten protein	Takeda	1
Transglutaminase 2 inhibitor	Takeda	1
Recombinant glutenase	Takeda	1
PMP22 inhibitor	Pharnext	1
Anti FcRn antibody	Janssen	1
Recombinant Human Hyaluronidase	Takeda	1
Recombinant human IgG	Takeda	1
BTK inhibitor/ BCL-2 inhibitor/ Anti-CD20 antibody	Astrazeneca	1
PRMT5 inhibitor	Astrazeneca	1
Recombinat modified human CBS enzyme	Travere Therapeutics	1
Anti C1s antibody	Genzyme (Sanofi)	1
Anti cMET antibody/ Topo-1 inhibitor	Abbvie	1
Recombinant ADAMTS13	Takeda	1
CpPI(4)K inhibitor	Novartis	1
Anti BDCA2 antibody	Biogen	1
TMEM16A activator	Roche	1
Lipid encapsulated CFTR mRNA	Vertex	1
CFTR activator	Vertex	1
AAV capsid-gene therapy	Affinia Therapeutics	1
CTNS gene transfer	Novartis	1
Cystine inhibitor	Travere Therapeutics	1
AAV9 mediated LAMP2B transgene transfer	Rocket Pharmaceuticals	1
NS4B inhibitor	Novartis	1
NS3-NS4B inhibitor	Janssen	1
Live, attenuated dengue virus	Takeda	1
Anti ILT7 antibody	Amgen	1
Anti IFNβ antibody	Pfizer	1
LPAR1 inhibitor	Amgen	1
SETD2 inhibitor	Ipsen	1
GABA A receptor activator	Sumitomo Pharma	1
CH24H inhibitor	Takeda	1
AAV mediated Microdystropin transgene transfer	Roche	1
AAV8 mediated nNOS-microdystrophin gene transfer	Ultragenyx Pharmaceutical	1
AAV8 mediated UGT1A1 gene transfer	Sarepta Therapeutics	1
Unknown targeted gene	Sarepta Therapeutics	1
Glucocorticoid receptor activator	PTC therapeutics	1
Release factor complex (RFC) inhibitor	PTC therapeutics	1
AAV9 mediated truncated dystrophin gene	Pfizer	1
Anti IL-13 antibody	Bristol-Myers Squibb	1
Anti IL-5R antibody	Astrazeneca	1
Anti TIGIT antibody	Roche	1
GCS inhibitor	Genzyme (Sanofi)	1
Anti latent myostatin antibody	Roche	1
DUX4 inhibitor	Fulcrum Therapeutics	1
lentiviral based FANCA gene transfer	Rocket Pharmaceuticals	1
ALK2 inhibitor	Ipsen	1
EZH2 inhibitor/ CK1α inhibitor/ Anti CD20 antibody	Ipsen	1
Dual endothelin angiotensin receptor inhibitor	Travere Therapeutics	1
Nrf2 activator/ NF-κB inhibitor	Biogen	1
Glutathione activator	PTC therapeutics	1
lentiviral based GRN gene transfer	Orchard Therapeutics	1
Brain-penetrant recombinant progranulin (PGRN)	Takeda	1
Recombinant brain-penetrant progranulin (PGRN)	Denali Therapeutics	1
Anti IL-17 antibody	Novartis	1
ATM inhibitor	Astrazeneca	1
EBP inhibitor	Sumitomo Pharma	1
GRPR inhibitor	Novartis	1
Glucose 6 phosphate R83C mutation corrector	Beam Therapeutics	1
AAV8 mediated G6Pase-α gene transfer	Ultragenyx Pharmaceutical	1
GLB1 gene/ Anti CD20 antibody/ mTOR inhibitor	Sio Gene Therapies	1
AAV mediated GLB1 gene transfer	Sio Gene Therapies	1
Anti α4β7 antibody	Takeda	1
Anti PD-1/ TIM3 bispecific antibody	Astrazeneca	1
CK1α inhibitor	Bristol-Myers Squibb	1
Anti CD19 antibody fused to a trimerized extracellular domains of human 41BBL	Roche	1
PI3Kδ inhibitor	iOnctura	1
CD47 inhibitor	Pfizer	1
Anti tissue factor pathway (TFPI) antibody	Pfizer	1
Anti FIXa/FX bispecific antibody	Roche	1
Recombinant antihemophilic factor	Takeda	1
Anti factor VIII bispecific antibody	Roche	1
Anti thrombin inhibitor	Genzyme (Sanofi)	1
Anti HBsAg antibody	Roche	1
PD-L1/PD-1 inhibitor	Roche	1
TLR7 activator	Roche	1
HBV genome inhibitor	Roche	1
Anti PD-L1 antibody/ Anti CTLA-4 antibody	Astrazeneca	1
Anti PD-L1 antibody/ VEGF inhibitor	Astrazeneca	1
Anti GPC3 antibody	Roche	1
Anti PD-1 antibody/ Anti LAG-3 antibody	Bristol-Myers Squibb	1
Anti PD-1 antibody/ Anti CTLA-4 antibody	Bristol-Myers Squibb	1
Anti PD-L1 antibody	Roche	1
Anti GPC3 CAR-T antibody	Astrazeneca	1
DNA synthesis inhibitor	Sumitomo Pharma	1
Anti PD-L1 antibody/ Anti CTLA-4 antibody/ VEGF inhibitor/ Chemoembolisation	Astrazeneca	1
Anti PD-L1 antibody/ VEGF inhibitor/ Chemoembolisation	Astrazeneca	1
Prekallikrein (PKK) inhibitor	Ionis Pharmaceuticals	1
Anti plasma kallikrein antibody	Takeda	1
Transthyretin mRNA inhibitor	Astrazeneca	1
Anti IL-1a/1b antibody	Abbvie	1
Anti ANGPTL3 antibody	Ultragenyx Pharmaceutical	1
HTT inhibitor	PTC therapeutics	1
rAAV mediated HTT gene therapy	Bayer	1
PCSK9 siRNA inhibitor	Novartis	1
Recombinant C-type natriuretic peptide analogue	BioMarin Pharmaceutical	1
Recombinant TNSALP enzyme	Alexion	1
Recombinant human tissue-nonspecific alkaline phosphatase (TNSALP) enzyme	Astrazeneca	1
Uric acid inhibitor	Horizon Therapeutics	1
SMURF1 inhibitor	Novartis	1
LPA1 Antagonist	Bristol-Myers Squibb	1
Anti OSMRβ antibody	Roche	1
ETa receptor inhibitor	Novartis	1
Anti APRIL antibody	Novartis	1
Factor B inhibitor	Roche	1
IgG antibody	Takeda	1
CD19/ Fc gamma inhibitor	Bristol-Myers Squibb	1
Anti CD19 antibody	Amgen	1
Anti CXCR5 antibody	Pfizer	1
Influenza A/H1N1 and B/Yamagata mRNA Vaccine	Pfizer	1
ADCC activator	Sumitomo Pharma	1
Viral endonuclease inhibitor	Roche	1
Anti IL-12/IL-23 antibody	Janssen	1
BTK inhibitor/ Anti CD20 antibody/ DNA inhibitor/ DNA topoisomerase 2-alpha inhibitor/ Tubulin beta chain inhibitor/ Glucocorticoid activator	Astrazeneca	1
Anti CD79b antibody	Roche	1
lentiviral based TGB2 gene transfer	Rocket Pharmaceuticals	1
rAAV mediated FKRP gene therapy	Bayer	1
AAV mediated Microdystropin transgene	Sarepta Therapeutics	1
AAVrh74 mediated SGCB gene transfer	Sarepta Therapeutics	1
AAV mediated SCGA gene tranfer	Sarepta Therapeutics	1
Anti PD-L1 antibody/ Anti CTLA-4 antibody/ Critical enzymes inhibitor	Astrazeneca	1
Synthetic medium-chain triglyceride (MCT)	Ultragenyx Pharmaceutical	1
Anti type I IFN (receptor) antibody	Astrazeneca	1
OspA-based Lyme disease vaccine	Pfizer	1
BCL6 inhibitor	Bristol-Myers Squibb	1
BET Inhibitor	Bristol-Myers Squibb	1
Ikaros/ Aiolos inhibitor	Bristol-Myers Squibb	1
PfATP4 inhibitor	Novartis	1
PGH-1 inhibitor	Novartis	1
Plasmodium falciparum inhibitor	Novartis	1
Non-artemisinin plasmodium falciparum inhibitor	Novartis	1
YAP/TAZ-TEAD inhibitor	Novartis	1
lentiviral based human Arylsulfatase A gene transfer	Orchard Therapeutics	1
AAV mediated Methylmalonyl-COA mutase (MUT) gene transfer	LogicBio therapeutics	1
CD34 enricjed hematopoetic stem cells	Orchard Therapeutics	1
Recombinant modified human IDUA enzyme	Denali Therapeutics	1
Recombinant modified human IDS enzyme	Denali Therapeutics	1
Recombinant modified human SGSH enzyme	Denali Therapeutics	1
AAV9 mediated gene therapy	Ultragenyx Pharmaceutical	1
lentiviral mediated SGSH gene transfer	Orchard Therapeutics	1
Recombinant modified human lysosomal beta glucuronidase	Ultragenyx Pharmaceutical	1
Anti FcRH5/ CD3 bispecific antibody	Roche	1
BCMA targeted T cells immune engager/ GPRC5D targeted CAR T cells	Bristol-Myers Squibb	1
IKZF1/IKZF3 inhibitor/ Anti CD3/ BCMA bispecific antibody	Bristol-Myers Squibb	1
GPRC5D targeted CAR T cells	Bristol-Myers Squibb	1
Anti CTLA4 antibody/ Ikaros (IKZF1) inhibitor	Bristol-Myers Squibb	1
PD-L1/2 inhibitor/Anti CTLA4 antibody	Bristol-Myers Squibb	1
CRBN inhibitor	Bristol-Myers Squibb	1
Anti BCMA antibody, payload	Bristol-Myers Squibb	1
Cereblon E3 ligase modulator	Bristol-Myers Squibb	1
Anti BCMA bispecific antibody	Bristol-Myers Squibb	1
BCMA targeted T cells immune engager	Bristol-Myers Squibb	1
BCMA CAR-iNKT	Bristol-Myers Squibb	1
IKZF1/ IKZF3 inhibitor	Bristol-Myers Squibb	1
Anti CD3/ BCMA bispecific antibody	Bristol-Myers Squibb	1
Anti BCMA/ CD3 T-cell engaging bispecific antibody	Abbvie	1
Anti GPRC5D/ CD3 bispecific antibody	Roche	1
Anti CD19/ BCMA CART antibody	Astrazeneca	1
Anti GPRC5D ADC antibody	Astrazeneca	1
Anti CD3/GPRC5D bispecific antibody	Janssen	1
MAGL inhibitor	Roche	1
CD19 targeted CAR T cells	Bristol-Myers Squibb	1
Anti VLA4 antibody	Biogen	1
RIPK1 inhibitor	Denali Therapeutics	1
sphingosine-1-phosphate (S1P) receptor modulator	Novartis	1
Anti Alpha-synuclein antibody	Takeda	1
rAAV gene therapy	Bayer	1
Anti alpha synuclein antibody	Astrazeneca	1
Gene therapies	Affinia Therapeutics	1
AAV mediated muosin binding protein 3 (MYBPC3) gene transfer	BioMarin Pharmaceutical	1
NLRP3 inhibitor	Novartis	1
GDF11 inhibitor	Bristol-Myers Squibb	1
Bcl-xl/Bcl-2 inhibitor	Abbvie	1
PIM1 kinase inhibitor	Sumitomo Pharma	1
Dystrophin gene mis-splicing corrector oligonucleotide	Vertex	1
MEK 1/2 inhibitor	Alexion	1
AVV-based vector	Affinia Therapeutics	1
ALK inhibitor	Roche	1
gyrase B/ParE inhibitor	Spero Therapeutics	1
AAV8 mediated OTC gene transfer	Ultragenyx Pharmaceutical	1
ADAMTS5 inhibitor	Novartis	1
Tankyrase inhibitor	Novartis	1
Anti TGFb antibody	Genzyme (Sanofi)	1
Anti sclerostin antibody	Ultragenyx Pharmaceutical	1
Anti FGF23 antibody	Ultragenyx Pharmaceutical	1
Anti Folate Receptor alpha (FRα) antibody, Maytansinoid derivative DM21	Abbvie	1
MET inhibitor/ Anti PD-L1 antibody	Astrazeneca	1
Recombinant leukocyte growth factor	Genzyme (Sanofi)	1
BH4 activator	PTC therapeutics	1
Phenylalanine hydroxylase (PAH) enzyme	Evox Therapeutics	1
Phenylalanine ammonia lyase (PAL) enzyme from Anabaena variabilis	BioMarin Pharmaceutical	1
Transmembrane protease serine 6 (TMPRSS6) modulator	Ionis Pharmaceuticals	1
Hepcidin mimetic	Takeda	1
AAV mediated acid alpha-glucosidase (GAA) transgene transfer	Roche	1
rAAV mediated GAA gene therapy	Bayer	1
Recombinant lysosomal GAA	Genzyme (Sanofi)	1
PPARα activator	Ipsen	1
Immunoglobulin (IgG) infusion	Takeda	1
ISBT inhibitor	Ipsen	1
Major prion protein (PRNP) inhibitor	Ionis Pharmaceuticals	1
Tau inhibitor	Novartis	1
Prostacyclin receptor activator	Janssen	1
IP (prostacyclin) activator	Janssen	1
ET-1 inhibitor	Janssen	1
PDE5 inhibitor	Janssen	1
Lentiviral based PKLR gene transfer	Rocket Pharmaceuticals	1
AVV-based gene therapy	Affinia Therapeutics	1
Anti PD-1/ CTLA-4 bispecific antibody/ VEGF inhibitor	Astrazeneca	1
Anti PD-1 antibody/rHuPH20 enzyme	Bristol-Myers Squibb	1
RPGR activator	Janssen	1
Anti bispecific antibody	Astrazeneca	1
Human CFB inhibitor	Astrazeneca	1
Anti IL-10 antibody	Pfizer	1
AAV mediated HEXA gene transfer	Sio Gene Therapies	1
Haemoglobin S modulator	Pfizer	1
Haemoglobin S polymerization inhibitor	Pfizer	1
HbF activator	Fulcrum Therapeutics	1
lentiviral based β-globin gene transfer	Bluebird bio	1
Fetal hemoglobin activator	Beam Therapeutics	1
Multiplex CD117 edit-antibody pair	Beam Therapeutics	1
Anti FLT3-L antibody	Amgen	1
CD40L inhibitor	Amgen	1
Anti CD40 antibody	Novartis	1
TLR7/ TLR8 inhibitor	Novartis	1
Anti SEZ6 antibody/ Topo-1 inhibitor	Abbvie	1
Anti RGMa antibody	Abbvie	1
AAV mediated SMN1 gene transfer	Novartis	1
AAV8 mediated ABCA4 gene transfer	SpliceBio	1
IL-2R activator	Abbvie	1
CD28/ ICOS inhibitor	Abbvie	1
Anti CD40L antibody	Biogen	1
Estrogen receptors (ERs) inhibitor	Bristol-Myers Squibb	1
CD7 targeted CAR T cells	Beam Therapeutics	1
Transthyretin (TTR) stabilizer	Alexion	1
Anti CFD antibody	Astrazeneca	1
JAK3/TEC Inhibitor	Pfizer	1
Von Willebrand factor activator	Takeda	1
AAV based ATP7B gene transfer	Pfizer	1
AAV9 mediated ATP7B gene transfer	Ultragenyx Pharmaceutical	1
