# Supplementary material for: Quantifying hope: an EU perspective of rare disease therapeutic space and market dynamics
Source: Front Public Health. 2025 Feb 3;13:1520467. doi: 10.3389/fpubh.2025.1520467 (PMC11830808; doi:10.3389/fpubh.2025.1520467)
Supplement: Supplementary Table S5 — Landscape of rare disease therapeutics having non-orphan drug designation. [file Table_5.XLSX]

## Sheet: Sheet1
Bigpharma/biotech	Trade name	Active substance	Moa	Type of therapy	Disease	Market authorisation
AbbVie Deutschland GmbH & Co. KG	HUMIRA	Adalimumab	Anti TNF antibody	Targeted therapy	Polyarticular juvenile idiopathic arthritis/ enthesitis-related arthritis/ non-infectious intermediate, posterior and panuveitis/ non-infectious anterior uveitis	2003-08-09
AbbVie Deutschland GmbH & Co. KG	VENCLYXTO	Venetoclax	BCL-2 inhibitor	Targeted therapy	Chronic lymphocytic leukaemia	2016-05-12
ACCORD HEALTHCARE S.L.U.	ACCOFIL	Filgrastim	G-CSF activator	Targeted therapy	Congenital, cyclic or idiopathic neutropenia	18/09/2014
Accord Healthcare S.L.U.	ARSENIC TRIOXIDE MEDAC	Arsenic trioxide	PML/ RAR-alpha inhibitor	Targeted therapy	Acute promyelocytic leukaemia	14/11/2019
Accord Healthcare S.L.U.	BORTEZOMIB ACCORD	Bortezomib	Proteasome subunit beta type 1/5 inhibitor	Targeted therapy	Multiple myeloma	20/07/2015
Accord Healthcare S.L.U.	CINACALCET ACCORDPHARMA	Cinacalcet	Calcium sensing receptor activator	Targeted therapy	Parathyroid carcinoma	2020-03-04
	GRASTOFIL	Filgrastim	G-CSF activator	Targeted therapy	Congenital/ cyclic/ idiopathic neutropenia	18/10/2013
Accord Healthcare S.L.U.	ICATIBANT ACCORD	Icatibant	B2 receptor activator	Targeted therapy	Hereditary angioedema	16/07/2021
Accord Healthcare S.L.U.	LENALIDOMIDE ACCORD	Lenalidomide	Protein cereblon/ Tumor necrosis factor ligand superfamily member 11 inhibitor	Targeted therapy	Accord Healthcare S.L.U.	19/09/2018
Accord Healthcare S.L.U.	PEMETREXED ACCORD	Pemetrexed disodium hemipentahydrate	TS/ DHFR/ GARFT inhibitor	Targeted therapy	Pleural mesothelioma	18/01/2016
Accord Healthcare S.L.U.	SUNITINIB ACCORD	Sunitinib	PDGFR/VEGFR inhibitor	Targeted therapy	Gastrointestinal stromal tumour/ renal cell carcinoma/ pancreatic neuroendocrine tumours	2021-11-02
Actavis Group PTC ehf	ARMISARTE	Pemetrexed	TS/ DHFR/ GARFT inhibitor	Targeted therapy	Pleural mesothelioma	18/01/2016
Addmedica	SIKLOS	Hydroxycarbamide	Ribonucleoside-diphosphate reductase large subunit inhibitor	Targeted therapy	Sickle cell syndrome	29/06/2007
Adienne S.r.l	TEPADINA	Thiotapa	DNA alkylating agent	Chemotherapy	Haematopoietic progenitor cell transplantation in haematological diseases	15/03/2010
ADIENNE S.r.l. S.U.	PHELINUM	Melphalan	DNA alkylating agent	Chemotherapy	Multiple myeloma/ malignant lymphoma (Hodgkin, non-Hodgkin lymphoma)/ acute lymphoblastic and myeloblastic leukemia/ childhood neuroblastoma/ ovarian cancer	16/11/2020
Alexion Europe SAS	SOLIRIS	Eculizumab	Anti C5 antibody	Targeted therapy	Paroxysmal nocturnal haemoglobinuria	20/06/2007
Alexion Europe SAS	ULTOMIRIS	Ravulizumab	Anti C5 antibody	Targeted therapy	Paroxysmal nocturnal haemoglobinuria	2019-02-07
Alfasigma S.p.A	EURARTESIM	Piperaquine tetraphosphate/ dihydroartemi-sinin	Hemozoin inhibitor/ DHA activator	Combination therapy	Plasmodium falciparum malaria	27/10/2011
Allergan Pharmaceuticals Ireland	OZURDEX	Dexamethasone	Glucocorticoid receptor activator	Targeted therapy	Non-infectious uveitis	27/07/2010
Amgen Europe B.V.	AMGEVITA	Adalimumab	Anti TNF antibody	Targeted therapy	Polyarticular juvenile idiopathic/ enthesitis-related arthritis/ non-infectious intermediate, posterior & panuveitis	22/03/2017
Amgen Europe B.V.	MVASI	Bevacizumab	Anti VEGF antibody	Targeted therapy	Renal cell cancer/ epithelial ovarian, fallopian tube, or primary peritoneal cancer	15/01/2018
Amgen Europe B.V.	NPLATE	Romiplostim	Thrombopoietin receptor activator	Targeted therapy	Chronic immune thrombocytopenic purpura	2009-04-02
Amgen Europe B.V.	REPATHA	Evolocumab	Anti PCSK9 antibody	Targeted therapy	Homozygous familial hypercholesterolaemia	17/07/2015
Amryt Pharmaceuticals DAC	LOJUXTA	Lomitapide	MTP inhibitor	Targeted therapy	Homozygous familial hypercholesterolaemia	31/07/2013
AOP Orphan Pharmaceuticals AG	BESREMI	Ropeginterferon alfa-2b	IFNAR activator	Enzyme replacement therapy	Polycythaemia vera	15/02/2019
Apotex B.V.	FERRIPROX	Deferiprone	Iron inhibitor	Targeted therapy	Thalassaemia major	25/08/1999
AstraZeneca AB	CALQUENCE	Acalabrutinib	BTK inhibitor	Targeted therapy	Chronic lymphocytic leukaemia	2020-05-11
AstraZeneca AB	LYNPARZA	Olaparib	PARP 1/2 inhibitor	Targeted therapy	Peritoneal cancer	16/12/2014
Baxalta Innovations GmbH	ADYNOVI	Rurioctocog alfa pegol	Recombinant human clotting factor VIII	Enzyme replacement therapy	Haemophilia A	2018-08-01
Baxalta Innovations GmbH	HYQVIA	Human normal immunoglobulin	IVIg inhibitor	Targeted therapy	Congenital agammaglobulinaemia and hypogammaglobulinaemia/ common variable immunodeficiency/ severe combined immunodeficiency/ IgG subclass deficiencies/ myeloma or chronic lymphocytic leukaemia	16/05/2013
Baxalta Innovations GmbH	OBIZUR	Susoctocog alfa	Recombinant human clotting factor VIII	Enzyme replacement therapy	Acquired haemophilia	2015-11-11
Baxalta Innovations GmbH	RIXUBIS	Nonacog gamma	Recombinant human coagulation Factor IX	Enzyme replacement therapy	Haemophilia B	19/12/2014
Baxalta Innovations GmbH	VEYVONDI	Vonicog alfa	Recombinant von Willebrand factor	Enzyme replacement therapy	Von Willebrand Disease	30/08/2018
Baxter AG	ADVATE	Octocog alpha	Recombinant human Antihemophilic factor (coagulation factor X activator)	Enzyme replacement therapy	Haemophilia A	2004-02-03
Baxter AG	CEPROTIN	Human protein c	Protein C activator	Targeted therapy	Congenital protein C deficiency	16/07/2001
Bayer AG	IBLIAS	Octocog alfa	Recombinant coagulation Factor VIII	Enzyme replacement therapy	Haemophilia A	18/02/2016
Bayer AG	JIVI	Damoctocog alfa pegol	Recombinant Factor VIII	Enzyme replacement therapy	Haemophilia A	22/11/2018
Bayer AG	KOGENATE BAYER	Octocog alpha	Recombinant human Antihemophilic factor (coagulation factor X activator)	Enzyme replacement therapy	Haemophilia A	2000-04-08
Bayer AG	KOVALTRY	Octocog alpha	Recombinant human Antihemophilic factor (coagulation factor X activator)	Enzyme replacement therapy	Haemophilia A	18/02/2016
Bayer AG	NEXAVAR	Sorafenib tosylate	BRAF/VEGFR/FLT3/KIT/RET inhibitor	Targeted therapy	Hepatocellular carcinoma/ renal cell carcinoma	19/07/2006
Bayer AG	VENTAVIS	Iloprost	Prostacyclin receptor/ Prostaglandin E2 receptor EP1 subtype activator	Targeted therapy	Primary pulmonary hypertension	16/09/2003
Bene-Arzneimittel GmbH	ELMIRON	Pentosan polysulfate sodium	FGFR-1/ FGFR-2 activator	Targeted therapy	Bladder pain syndrome	2017-02-06
Biocodex	DIACOMIT	Stiripentol	GABA A receptor activator	Targeted therapy	Severe myoclonic epilepsy in infancy (SMEI, Dravet’s syndrome)	2007-04-01
BioMarin International Ltd	NAGLAZYME	Galsulfase	Recombinant human N-acetylgalactosamine 4-sulfatase enzyme	Enzyme replacement therapy	Mucopolysaccharidosis VI	24/01/2006
Biotest Pharma GmbH	ZUTECTRA	Human hepatitis B immunoglobulin	L-HBsAg inhibitor	Targeted therapy	Hepatitis B virus	30/11/2009
Boehringer Ingelheim International GmbH	OFEV	Nintedanib	RTKs inhibitor	Targeted therapy	Idiopathic Pulmonary Fibrosis	15/01/2015
Bristol-Myers Squibb Pharma EEIG	EMPLICITI	Elotuzumab	Anti SLAMF7 antibody	Targeted therapy	Multiple myeloma	2016-11-05
Bristol-Myers Squibb Pharma EEIG	OPDIVO	Nivolumab	Anti PD-1 antibody	Targeted therapy	Classical Hodgkin lymphoma/ renal cell carcinoma/ squamous cell cancer of the head and neck	19/06/2015
Bristol-Myers Squibb Pharma EEIG	ORENCIA	Abatacept	CD80/ CD86 inhibitor	Targeted therapy	Polyarticular juvenile idiopathic arthritis	21/05/2007
Bristol-Myers Squibb Pharma EEIG	YERVOY	Ipilimumab	Anti CTLA-4 antibody	Targeted therapy	Renal cell carcinoma	2011-12-07
Bristol-Myers SquibbPharma EEIG	SPRYCEL	Dasatinib	BCR-ABL/src inhibitor	Targeted therapy	Philadelphia chromosome positive (Ph+) chronic myelogenous leukaemia/ Ph+ acute lymphoblastic leukaemia	20/11/2006
Celgene Europe B.V.	ABRAXANE	Paclitaxel	Tubulin Beta-1 chain inhibitor	Targeted therapy	Adenocarcinoma of the pancreas	2008-11-01
Celgene Europe B.V.	REVLIMID	Lenalidomide	Protein cereblon/ Tumor necrosis factor ligand superfamily member 11 inhibitor	Targeted therapy	Multiple myeloma/ myelodysplastic syndromes/ mantle cell lymphoma	14/06/2007
Celgene Europe B.V.	THALIDOMIDE CELGENE	Thalidomide	IL-6 inhibitor	Targeted therapy	Multiple myeloma	16/04/2008
Celgene Europe B.V.	VIDAZA	Azacitidine	DNA (cytosine-5)-methyltransferase 1 inhibitor	Targeted therapy	Myelodysplastic syndromes/ chronic myelomonocytic leukaemia/ acute myeloid leukaemia	17/12/2008
Celgene Europe BV	AZACITIDINE CELGENE	Azacitidine	DNA (cytosine-5)-methyltransferase 1 inhibitor	Targeted therapy	Myelodysplastic syndromes(MDS) according to the International Prognostic Scoring System/ chronic myelomonocytic leukaemia/ acute myeloid leukaemia	2019-02-08
Celltrion Healthcare Hungary Kft.	BLITZIMA	Rituximab	Anti CD20 antibody	Targeted therapy	Diffuse large B cell non-Hodgkin’s lymphoma/ follicular lymphoma	13/07/2017
Celltrion Healthcare Hungary Kft.	RITEMVIA	Rituximab	Anti CD20 antibody	Targeted therapy	Follicular lymphoma/ diffuse large B cell non Hodgkin’s lymphoma/ granulomatosis with polyangiitis/ microscopic polyangiitis	13/07/2017
Celltrion Healthcare Hungary Kft.	TRUXIMA	Rituximab	Anti CD20 antibody	Targeted therapy	Follicular lymphoma/ diffuse large B cell non Hodgkin’s lymphoma/ granulomatosis with polyangiitis/ microscopic polyangiitis	17/02/2017
Celltrion Healthcare Hungary Kft.	YUFLYMA	Adalimumab	Anti TNF antibody	Targeted therapy	Active polyarticular juvenile idiopathic arthritis/ active enthesitis-related arthritis/ non-infectious intermediate, posterior and panuveitis/ paediatric chronic non-infectious anterior uveitis	2021-11-02
Centus Biotherapeutics Europe Limited	EQUIDACENT	Bevacizumab	Anti VEGF antibody	Targeted therapy	Renal cell cancer/ epithelial ovarian, fallopian tube, or primary peritoneal cancer	24/09/2020
Chiesi Farmaceutici S.p.A.	QUINSAIR	Levofloxacin	DNA gyrase subunit A/ DNA topoisomerase 4 subunit A inhibitor	Targeted therapy	Cystic fibrosis	26/03/2015
Chiesi Farmaceutici SpA	PEYONA	Caffeine citrate	Adenosine receptors inhibitor	Targeted therapy	Primary apnea of premature newborns	2009-02-07
Clinigen Healthcare B.V.	SAVENE	Dexrazoxane	DNA topoisomerase 2-alpha inhibitor	Targeted therapy	Anthracycline extravasation	28/07/2006
Clovis Oncology Ireland Limited	RUBRACA	Rucaparib	Poly (ADP-ribose) polymerase (PARP) inhibitor	Targeted therapy	High-grade epithelial ovarian/ fallopian tube/ primary peritoneal cancer	24/05/2018
CSL Behring GmbH	AFSTYLA	Lonoctocog alfa	Recombinant Factor VIII	Enzyme replacement therapy	Haemophilia A	2017-04-01
CSL Behring GmbH	HIZENTRA	Human normal immunoglobulin	IVIg inhibitor	Targeted therapy	Primary immunodeficiency/ Multiple myeloma/ chronic lymphocytic leukaemia/ chronic inflammatory demyelinating polyneuropathy	14/04/2011
CSL Behring GmbH	PRIVIGEN	Human normal immunoglobulin	IVIg inhibitor	Targeted therapy	Primary immunodeficiency/ chronic lymphocytic leukaemia/ multiple myeloma/ allogeneic haematopoietic stem cell transplantation/ Congenital AIDS/ Primary immune thrombocytopenia/ Guillain-Barré syndrome/ Kawasaki disease/ Chronic inflammatory demyelinating polyneuropathy	25/04/2008
CSL Behring GmbH	RESPREEZA	Human alpha1-proteinase inhibitor	Human alpha1-proteinase inhibitor	Targeted therapy	Alpha1-proteinase inhibitor deficiency	20/08/2015
CSL Behring GmbH	VONCENTO	Human coagulation factor viii/ von willebrand factor	Recombinant human clotting factor VIII/ von willebrand factor	Enzyme replacement therapy	Von Willebrand disease/ haemophilia A	2013-12-08
Cycle Pharmaceuticals (Europe) Ltd	NITYR	Nitisinone	Hydroxyphenylpyruvate dioxygenase inhibitor	Targeted therapy	Hereditary tyrosinemia type 2	26/07/2018
Dipharma B.V.	MIGLUSTAT DIPHARMA	Miglustat	Glucosylceramide synthase inhibitor	Targeted therapy	Type 1 Gaucher disease	18/02/2019
Diurnal Europe B.V.	ALKINDI	Hydrocortisone	Glucocorticoid receptor/ Annexin A1 activator	Targeted therapy	Adrenal insufficiency	2018-09-02
Eisai GmbH	HALAVEN	Eribulin	Microtubule inhibitor	Targeted therapy	Liposarcoma	17/03/2011
Eisai GmbH	INOVELON	Rufinamide	Metabotropic glutamate receptor 5 inhibitor	Targeted therapy	Lennox-Gastaut syndrome	16/01/2007
Eisai GmbH	KISPLYX	Lenvatinib	RTK inhibitor	Targeted therapy	Renal cell carcinoma	25/08/2016
Eisai GmbH	LENVIMA	Lenvatinib	RTK inhibitor	Targeted therapy	Metastatic, differentiated (papillary/follicular/Hürthle cell) thyroid carcinoma/ hepatocellular carcinoma	28/05/2015
Eisai GmbH	PANRETIN	Alitretinoin	Intracellular retinoid receptor subtypes activator	Targeted therapy	Kaposi’s sarcoma	2000-11-10
Eisai GmbH	TARGRETIN	Bexarotene	Retinoid X receptor subtypes activator	Targeted therapy	Cutaneous T-cell lymphoma	29/03/2001
Eli Lilly Nederland B.V.	ADCIRCA	Tadalafil	PDE5 inhibitor	Targeted therapy	Pulmonary arterial hypertension	2008-01-10
Eli Lilly Nederland B.V.	ALIMTA	Pemetrexed	TS/ DHFR/ GARFT inhibitor	Targeted therapy	Pleural mesothelioma	20/09/2004
Eli Lilly Nederland B.V.	CYRAMZA	Ramucirumab	Anti VEGFR2 antibody	Targeted therapy	Hepatocellular carcinoma	19/12/2014
Eli Lilly Nederland B.V.	PEMETREXED LILLY	Pemetrexed disodium	TS/ DHFR/ GARFT inhibitor	Targeted therapy	Pleural mesothelioma	14/09/2015
Emergent Netherlands B.V.	VAXCHORA	Cholera vaccine	Immunostimulants	Vaccine	Disease caused by Vibrio cholerae	2020-01-04
Eurocept International BV	UCEDANE	Carglumic acid	Mitochondrial carbamoyl-phosphate synthase modulator	Targeted therapy	N-acetylglutamate synthase primary deficiency	23/06/2017
EUSA Pharma (Netherlands) B.V.	FOTIVDA	Tivozanib hydrochloride monohydrate	VEGFR inhibitor	Targeted therapy	Renal cell carcinoma	24/08/2017
Fresenius Kabi Deutschland GmbH	BORTEZOMIB FRESENIUS KABI	Bortezomib	Proteasome subunit beta type 1/5 inhibitor	Targeted therapy	Multiple myeloma	14/11/2019
Fresenius Kabi Deutschland GmbH	IDACIO	Adalimumab	Anti TNF antibody	Targeted therapy	Polyarticular juvenile idiopathic arthritis/ enthesitis-related arthritis/ non-infectious intermediate, posterior and panuveitis/ non-infectious anterior uveitis	2019-02-04
Fresenius Kabi Deutschland GmbH	KROMEYA	Adalimumab	Anti TNF antibody	Targeted therapy	Polyarticular juvenile idiopathic arthritis/ enthesitis-related arthritis/ non-infectious intermediate, posterior and panuveitis/ non-infectious anterior uveitis	2019-02-04
Fresenius Kabi Deutschland GmbH	PEMETREXED FRESENIUS KABI	Pemetrexed diacid	TS/ DHFR/ GARFT inhibitor	Targeted therapy	Pleural mesothelioma	22/07/2016
Gedeon Richter Plc.	BEMFOLA	Follitropin alfa	Recombinant endogenous follicle stimulating hormone (FSH activator)	Enzyme replacement therapy	Congenital/ acquired hypogonadotropic hypogonadism	27/03/2014
Gen.Orph	MIGLUSTAT GEN ORPH	Miglustat	Glucosylceramide synthase inhibitor	Targeted therapy	Type 1 Gaucher disease	2017-10-11
Gennisium Pharma	GENCEBOK	Caffeine citrate	Adenosine receptors inhibitor	Targeted therapy	Primary apnoea of premature newborns	19/08/2020
Genzyme Europe B.V.	ALDURAZYME	Laronidase	Recombinant human alpha-L-iduronidase	Enzyme replacement therapy	Mucopolysaccharidosis I	2003-10-06
Genzyme Europe B.V.	CAPRELSA	Vandetanib	VEGFR/ EGFR/ RET inhibitor	Targeted therapy	Medullary thyroid cancer	17/02/2012
Genzyme Europe B.V.	CEREZYME	Imiglucerase	Recombinant human beta-glucocerebrosidase enzyme	Targeted therapy	Non-neuronopathic (Type 1) or chronic neuronopathic (Type 3) Gaucher disease	17/11/1997
Genzyme Europe B.V.	EVOLTRA	Clofarabine	Ribonucleoside-diphosphate reductase large subunit/ DNA polymerase alpha catalytic subunit inhibitor	Targeted therapy	Acute lymphoblastic leukaemia	29/05/2006
Genzyme Europe B.V.	FABRAZYME	Agalsidase beta	Recombinant human alpha-galactosidase	Enzyme replacement therapy	Fabry disease	2001-03-08
Genzyme Europe B.V.	MYOZYME	Alglucosidase alpha	Recombinant human enzyme acid alpha-glucosidase	Enzyme replacement therapy	Pompe disease (acid α-glucosidase deficiency)	29/03/2006
Genzyme Europe B.V.	THYROGEN	Thyrotropin alfa	Recombinant thyroid stimulating hormone	Enzyme replacement therapy	Well-differentiated thyroid cancer	2000-09-03
Gilead Sciences Ireland UC	CAYSTON	Aztreonam	PBP3 inhibitor	Targeted therapy	Cystic fibrosis	21/09/2009
Gilead Sciences Ireland UC	ZYDELIG	Idelalisib	PI3K inhibitor	Targeted therapy	Chronic lymphocytic leukaemia/ follicular lymphoma	18/09/2014
GlaxoSmithKline (Ireland) Limited	JEMPERLI	Dostarlimab	Anti PD-1 antibody	Targeted therapy	Mismatch repair deficient/ microsatellite instability-high recurrent or advanced endometrial cancer	21/04/2021
GlaxoSmithKline (Ireland) Limited	VOLIBRIS	Ambrisentan	ET-1 inhibitor	Targeted therapy	Pulmonary arterial hypertension/ Idiopathic pulmonary arterial hypertension	21/04/2008
GMP-Orphan SA	CUPRIOR	Trientine	Copper ions inhibitor	Targeted therapy	Wilson’s disease	2017-05-09
Hexal AG	EPOETIN ALFA HEXAL	Epoetin alfa	Recombinant human erythropoietin (EPO-R activator)	Enzyme replacement therapy	Myelodysplastic syndromes	27/08/2007
Hexal AG	FILGRASTIM HEXAL	Filgrastim	G-CSF activator	Targeted therapy	Severe congenital, cyclic, or idiopathic neutropenia	2009-06-02
Hikma Farmaceutica (Portugal) S.A.	VORICONAZOLE HIKMA	Voriconazole	Cytochrome P450 51 inhibitor	Targeted therapy	Invasive aspergillosis	27/05/2015
HRA Pharma Rare Diseases	LYSODREN	Mitotane	Adrenal cortex inhibitor	Targeted therapy	Adrenal cortical carcinoma	28/04/2004
Immedica Pharma AB	AMMONAPS	Sodium phenylbutyrate	HDAC inhibitor	Targeted therapy	Urea cycle disorders	1999-08-12
Instituto Grifols S.A.	FLEBOGAMMA DIF	Human normal immunoglobulin	IVIg inhibitor	Targeted therapy	Primary immunodeficiency/ Hypogammaglobulinaemia	23/07/2007
Ipsen Pharma	CABOMETYX	Cabozantinib	AXL/MET/VEGFR inhibitor	Targeted therapy	Renal cell carcinoma/ hepatocellular carcinoma	2016-09-09
Ipsen Pharma	INCRELEX	Mecasermin	Recombinant insulin-like growth factor-1	Enzyme replacement therapy	Growth failure with severe primary insulin-like growth factor- 1 deficiency	2007-03-08
Janssen Biologics B.V.	SIMPONI	Golimumab	Anti TNFα antibody	Targeted therapy	Polyarticular juvenile idiopathic arthritis	2009-01-10
Janssen-Cilag International N.V.	CAELYX	Doxorubicin hydrochloride (pegylated liposomal)	DNA topoisomerase 2-alpha/ DNA topoisomerase 2-beta inhibitor/ DNA topoisomerase 1 inhibitor	Targeted therapy	Advanced ovarian cancer/ Multiple myeloma/ AIDS-related Kaposi’s sarcoma	21/06/1996
Janssen-Cilag International N.V.	MVABEA	Ebola vaccine (rDNA, replication-incompetent)			Ebola virus	2020-01-07
Janssen-Cilag International N.V.	ZABDENO	Ebola vaccine	rDNA, replication-incompetent	Vaccine	Disease caused by Ebola virus	2020-01-07
Janssen-Cilag International NV	STAYVEER	Bosentan monohydrate	Dual endothelin receptor inhibitor	Targeted therapy	Pulmonary arterial hypertension	24/06/2013
Janssen-Cilag International NV	TRACLEER	Bosentan monohydrate	Dual endothelin receptor inhibitor	Targeted therapy	Pulmonary arterial hypertension	15/05/2002
Janssen-Cilag International NV	UPTRAVI	Selexipag	Prostacyclin receptor activator	Targeted therapy	Pulmonary arterial hypertension	2016-12-05
Janssen-Cilag International NV	VELCADE	Bortezomib	Proteasome subunit beta type 1/5 inhibitor	Targeted therapy	Multiple myeloma	26/04/2004
Janssen-Cilag International NV	ZAVESCA	Miglustat	Glucosylceramide synthase inhibitor	Targeted therapy	Type 1 Gaucher disease/ Niemann-Pick type C disease	21/11/2002
Karyopharm Europe GmbH	NEXPOVIO	Selinexor	XPO1 inhibitor	Targeted therapy	Multiple myeloma	26/03/2021
Krka d. d., Novo mesto	PEMETREXED Krka	Pemetrexed disodium	TS/ DHFR/ GARFT inhibitor	Targeted therapy	Pleural mesothelioma	22/05/2018
Krka, d.d., Novo mesto	LENALIDOMIDE KRKA	Lenalidomide	Protein cereblon/ Tumor necrosis factor ligand superfamily member 11 inhibitor	Targeted therapy	Multiple myeloma	2021-11-02
Krka, d.d., Novo mesto	LENALIDOMIDE KRKA D.D.	Lenalidomide	Protein cereblon/ Tumor necrosis factor ligand superfamily member 11 inhibitor	Targeted therapy	Multiple myeloma	2021-11-02
Krka, d.d., Novo mesto	LENALIDOMIDE KRKA D.D. NOVO MESTO	Lenalidomide	Protein cereblon/ Tumor necrosis factor ligand superfamily member 11 inhibitor	Targeted therapy	Multiple myeloma	2021-12-02
Laboratoires CTRS	NEOFORDEX	Dexamethas one	Glucocorticoid receptor activator	Targeted therapy	Multiple myeloma	16/03/2016
Les Laboratoires Servier	ONCASPAR	Pegaspargase	Recombinant L-asparagine enzyme (ASN inhibitor)	Enzyme replacement therapy	Acute lymphoblastic leukaemia	14/01/2016
Les laboratoires Servier	PIXUVRI	Pixantrone dimaleate	Topoisomerase II inhibitor	Targeted therapy	Non-Hodgkin B-cell Lymphomas	2012-10-05
Linde Healthcare AB	INOMAX	Nitric oxide	Guanylate cyclase soluble subunit alpha-2 activator	Targeted therapy	Pulmonary hypertension	2001-01-08
Lipomed GmbH	DEFERIPRONE LIPOMED	Deferiprone	Iron inhibitor	Targeted therapy	Thalassaemia major	19/09/2018
Lipomed GmbH	LITAK	Cladribine	Ribonucleoside-diphosphate reductase subunits/ DNA polymerase epsilon subunitds inhibitor	Targeted therapy	Hairy cell leukaemia	14/04/2004
Mabxience Research SL	ALYMSYS	Bevacizumab	Anti VEGF antibody	Targeted therapy	Renal cell cancer, epithelial ovarian, fallopian tube, or primary peritoneal cancer	26/03/2021
Medac Gesellschaft fuer klinische Spezialpraeparate mbH	SPECTRILA	Asparaginase	Asparagine inhibitor	Targeted therapy	Acute lymphoblastic leukaemia	14/01/2016
Medac Gesellschaft für klinische Spezialpräparate mbH	ARSENIC TRIOXIDE ACCORD	Arsenic trioxide	PML/ RAR-alpha inhibitor	Targeted therapy	Acute promyelocytic leukaemia	17/09/2020
Medac Gesellschaft für klinische Spezialpräparate mbH	GLIOLAN	5-aminole-vulinic acid hydrochloride			Malignant glioma	2007-07-09
medac Gesellschaft für klinische Spezialpräparate mbH	PEMETREXED MEDAC	Pemetrexed disodium hemipentahydrate	TS/ DHFR/ GARFT inhibitor	Targeted therapy	Pleural mesothelioma	27/11/2015
MEDAC GMBH	TRECONDI	Treosulfan	DNA alkylating agent	Chemotherapy	Allogeneic haematopoietic stem cell transplantation	20/06/2019
Medice Arzneimittel Pütter GmbH Co. KG	ABSEAMED	Epoetin alfa	Recombinant human erythropoietin (EPO-R activator)	Enzyme replacement therapy	Myelodysplastic syndromes	27/08/2007
MendeliKABS Europe Ltd	NITISINONE MDK	Nitisinone	Hydroxyphenylpyruvate dioxygenase inhibitor	Targeted therapy	Hereditary tyrosinemia type 1	24/08/2017
Merck Europe B.V.	BAVENCIO	Avelumab	Anti PD-L1 antibody	Targeted therapy	Merkel cell carcinoma/ renal cell carcinoma	18/09/2017
Merck Europe B.V.	ERBITUX	Cetuximab	Anti EGFR antibody	Targeted therapy	Squamous cell cancer of the head and neck	29/06/2004
Merck Europe B.V.	GONAL-F	Follitropin alpha	Recombinant human follicle stimulating hormone	Enzyme replacement therapy	Congenital/ acquired hypogonadotrophic hypogonadism	20/10/1995
Merck Sharp & Dohme B.V.	CANCIDAS	Caspofungin	Beta-(1,3)-glucan synthase inhibitor	Targeted therapy	Invasive candidiasis/ invasive aspergillosis	24/10/2001
Merck Sharp & Dohme B.V.	ERVEBO	Ebola Zaire Vaccine			Ebola Virus Disease	2019-11-11
Merck Sharp & Dohme B.V.	INTRONA	Interferon alpha-2b	Recombinant human interferon	Enzyme replacement therapy	Hairy cell leukaemia/ Follicular lymphoma/ Philadelphia chromosome or bcr/abl translocation positive chronic myelogenous leukaemia/ multiple myeloma/ carcinoid tumours	2000-09-03
Merck Sharp & Dohme B.V.	KEYTRUDA	Pembrolizumab	Anti PD-1 antibody	Targeted therapy	Hodgkin lymphoma/ head and neck squamous cell carcinoma/ renal cell carcinoma	17/07/2015
Merck Sharp & Dohme B.V.	NOXAFIL	Posaconazole	Cytochrome P-450 inhibitor	Targeted therapy	Aspergillosis/ Fusariosis/ Chromoblastomycosis/ mycetoma/ Coccidioidomycosis/ acute myelogenous leukemia/ myelodysplastic syndromes/ Hematopoietic stem cell transplant	25/10/2005
Merck Sharp & Dohme B.V.	PUREGON	Follitropin beta	Recombinant human follicle stimulating hormone	Enzyme replacement therapy	Hypogonadotrophic hypogonadism	1996-03-05
Merck Sharp & Dohme B.V.	TEMODAL	Temozolomide	DNA alkylating agent	Chemotherapy	Glioblastoma multiforme/ malignant glioma/ anaplastic astrocytoma	26/01/1999
Mylan IRE Healthcare Limited	ABEVMY	Bevacizumab	Anti VEGF antibody	Targeted therapy	Renal cell cancer, epithelial ovarian, fallopian tube, or primary peritoneal cancer	21/04/2021
Mylan IRE Healthcare Limited	NEPEXTO	Etanercept	TNF-α inhibitor	Targeted therapy	Juvenile idiopathic arthritis/ polyarthritis/ oligoarthritis/ enthesitis-related arthritis	20/05/2020
Mylan Ireland Limited	ARSENIC TRIOXIDE MYLAN	Arsenic trioxide	PML/ RAR-alpha inhibitor	Targeted therapy	Acute promyelocytic leukaemia	2020-01-04
Mylan Ireland Limited	LENALIDOMIDE MYLAN	Lenalidomide	Protein cereblon/ Tumor necrosis factor ligand superfamily member 11 inhibitor	Targeted therapy	Multiple myeloma/ follicular lymphoma	18/12/2020
Mylan S.A.S	AMBRISENTAN MYLAN	Ambrisentan	ET-1 inhibitor	Targeted therapy	Pulmonary arterial hypertension	20/06/2019
Mylan S.A.S	DEFERASIROX MYLAN	Deferasirox	NTBI/ LPI inhibitor	Targeted therapy	Beta thalassaemia major	26/09/2019
MYLAN S.A.S	TALMANCO	Tadalafil	PDE5 inhibitor	Targeted therapy	Pulmonary arterial hypertension	2017-09-01
Mylan S.A.S.	ANAGRELIDE MYLAN	Anagrelide hydrochloride	PDE3A inhibitor	Targeted therapy	Essential thrombocythaemia	15/02/2018
Mylan S.A.S.	HULIO	Adalimumab	Anti TNF antibody	Targeted therapy	Polyarticular juvenile idiopathic arthritis/ enthesitis-related arthritis/ non-infectious intermediate, posterior and panuveitis/ non-infectious anterior uveitis	16/09/2018
MYLAN S.A.S.	MYSILDECARD	Sildenafil	Phosphodiesterase inhibitor	Targeted therapy	Pulmonary arterial hypertension	15/09/2016
Nordic Group B.V.	NORDIMET	Methotrexate	Dihydrofolate reductase/ Thymidylate synthase/ AICART/ Amido phosphoribosyltransferase inhibitor	Targeted therapy	Juvenile idiopathic arthritis	18/08/2016
Nordic Group BV	TEYSUNO	Tegafur/ gimeracil/ oteracil	Thymidylate synthase/ DPD/ 5-FU inhibitor	Combination therapy	Gastric cancer	14/03/2011
Nova Laboratories Ireland Limited	XROMI	Hydroxycarbamide	Ribonucleoside-diphosphate reductase large subunit inhibitor	Targeted therapy	Sickle Cell Disease	2019-01-07
Novartis Europharm Ltd	ATRIANCE	Nelarabine	DNA polymerase alpha catalytic subunit/ DNA ligase 1/ DNA primase small subunit/ Ribonucleoside-diphosphate reductase large subunit inhibitor	Targeted therapy	T-cell acute lymphoblastic leukaemia/ T-cell lymphoblastic lymphoma	22/08/2007
Novartis Europharm Limited	EXJADE	Deferasirox	NTBI/ LPI inhibitor	Targeted therapy	Beta thalassaemia major	2006-01-09
Novartis Europharm Ltd	AFINITOR	Everolimus	mTORC1 inhibitor	Targeted therapy	Neuroendocrine tumours of pancreatic origin	2009-03-08
Novartis Europharm Ltd	GLIVEC	Imatinib mesilate	BCR-ABL tyrosine kinase inhibitor	Targeted therapy	Philadelphia chromosome positive chronic myeloid leukaemia/ acute lymphoblastic leukaemia/ myelodysplastic/ myeloproliferative diseases/ hypereosinophilic syndrome/ chronic eosinophilic leukaemia/ gastrointestinal stromal tumours/ dermatofibrosarcoma protuberans	2001-07-11
Novartis Europharm Ltd	HYCAMTIN	Topotecan	Topoisomerase I inhibitor	Targeted therapy	Metastatic carcinoma of the ovary/ relapsed small cell lung cancer	1996-12-11
Novartis Europharm Ltd	ILARIS	Canakinumab	Anti IL-1β antibody	Targeted therapy	Cryopyrin-Associated Periodic Syndromes/ Familial Cold Autoinflammatory Syndrome/ Familial Cold Urticaria/ Adult-Onset Still’s Disease/ Systemic Juvenile Idiopathic Arthritis	23/10/2009
Novartis Europharm Ltd	JAKAVI	Ruxolitinib	JAK1/ JAK2 inhibitor	Targeted therapy	Primary myelofibrosis/ post-polycythaemia-vera myelofibrosis or post-essential-thrombocythaemia myelofibrosis/ polycythaemia vera	23/08/2012
Novartis Europharm Ltd	REVOLADE	Eltrombopag	Thrombopoietin receptor activator	Targeted therapy	Chronic immune (idiopathic) thrombocytopenic purpura/ acquired severe aplastic anaemia	2010-11-03
Novartis Europharm Ltd	TASIGNA	Nilotinib	BCR-ABL/KIT inhibitor	Targeted therapy	Philadelphia chromosome positive chronic myelogenous leukaemia	19/11/2007
Novartis Europharm Ltd	VOTRIENT	Pazopanib	VEGFR/PDGFR/KIT inhibitor	Targeted therapy	Renal cell carcinoma/ soft-tissue sarcoma	14/06/2010
Noventia Pharma Srl	CEPLENE	Histamine dihydrochloride	Histamine H1/ H2/ H3 receptors inhibitor	Targeted therapy	Acute myeloid leukaemia	2008-09-10
Novo Nordisk A/S	ESPEROCT	Turoctocog alfa pegol	Recombinant human clotting factor VIII	Enzyme replacement therapy	Haemophilia A	20/06/2019
Novo Nordisk A/S	NOVOEIGHT	Turoctocog alpha	Recombinant human clotting factor VIII	Enzyme replacement therapy	Haemophilia A	13/11/2013
Novo Nordisk A/S	NOVOSEVEN	Eptacog alpha	Recombinant human clotting factor VIIa	Enzyme replacement therapy	Congenital haemophilia/ acquired haemophilia/ congenital FVII deficiency/ Glanzmann’s thrombasthenia	23/02/1996
Novo Nordisk A/S	NOVOTHIRTEEN	Catridecacog	Recombinant FXIII subunit‐A molecule	Enzyme replacement therapy	Congenital factor XIII A-subunit deficiency	2012-03-09
Novo Nordisk A/S	REFIXIA	Nonacog beta pegol	Recombinant human clotting factor IX	Enzyme replacement therapy	Haemophilia B	2017-02-06
Obvius Investment B.V.	CARMUSTINE OBVIUS	Carmustine	DNA/ RNA/ Glutathione reductase, mitochondrial inhibitor	Targeted therapy	Brain tumours/ non-Hodgkin’s lymphoma and Hodgkin’s disease	18/07/2018
Octapharma AB	NUWIQ	Simoctocog alfa	Recombinant B-domain deleted rFVIII	Enzyme replacement therapy	Haemophilia A	21/07/2014
ORPHELIA Pharma SAS	IVOZALL	Clofarabine	Ribonucleoside-diphosphate reductase large subunit/ DNA polymerase alpha catalytic subunit inhibitor	Targeted therapy	Acute lymphoblastic leukaemia	14/11/2019
ORPHELIA Pharma SAS	KIGABEQ	Vigabatrin	GABA transaminase inhibitor	Targeted therapy	Infantile spasms	19/09/2018
Otsuka Pharmaceutical Netherlands B.V.	JINARC	Tolvaptan	Vasopressin V2-receptor inhibitor	Targeted therapy	Autosomal dominant polycystic kidney disease	27/05/2015
Pari Pharma GmbH	TOBRAMYCIN PARI	Tobramycin	16S rRNA/ 23S rRNA inhibitor	Antibiotic	Cystic fibrosis	18/02/2019
Pfizer Europe MA EEIG	BENEFIX	Nonacog alpha	Recombinant Coagulation Factor IX	Enzyme replacement therapy	Haemophilia B	27/08/1997
Pfizer Europe MA EEIG	BORTEZOMIB HOSPIRA	Bortezomib	Proteasome subunit beta type 1/5 inhibitor	Targeted therapy	Multiple myeloma	22/07/2016
Pfizer Europe MA EEIG	BOSULIF	Bosutinib	BCR-ABL/src inhibitor	Targeted therapy	Philadelphia chromosome-positive chronic myelogenous leukaemia	27/03/2013
Pfizer Europe MA EEIG	ENBREL	Etanercept	TNF-α inhibitor	Targeted therapy	Polyarthritis/ psoriatic arthritis in adolescents/ enthesitis-related arthritis in adolescents	2000-03-02
Pfizer Europe MA EEIG	INLYTA	Axitinib	VEGFR inhibitor	Targeted therapy	Renal cell carcinoma	2012-03-09
Pfizer Europe MA EEIG	NIVESTIM	Filgrastim	G-CSF activator	Targeted therapy	Severe congenital/ cyclic/ idiopathic neutropenia	2010-08-06
Pfizer Europe MA EEIG	PEMETREXED HOSPIRA	Pemetrexed disodium hemipentahydrate	TS/ DHFR/ GARFT inhibitor	Targeted therapy	Pleural mesothelioma	20/11/2015
Pfizer Europe MA EEIG	RAPAMUNE	Sirolimus	mTOR inhibitor	Targeted therapy	Lymphangioleiomyomatosis	2001-12-03
Pfizer Europe MA EEIG	REFACTO AF	Moroctocog alpha	Recombinant human clotting factor VIII	Enzyme replacement therapy	Haemophilia A	13/04/1999
Pfizer Europe MA EEIG	REVATIO	Sildenafil citrate	Phosphodiesterase inhibitor	Targeted therapy	Pulmonary arterial hypertension	28/10/2005
Pfizer Europe MA EEIG	RUXIENCE	Rituximab	Anti CD20 antibody	Targeted therapy	Non-Hodgkin's lymphoma/ follicular lymphoma/ B cell non-Hodgkin's lymphoma/ diffuse largeB-cell lymphoma/ Burkitt lymphoma /Burkitt leukaemia (mature B-cell acute leukaemia)/ Burkitt-like lymphoma/ Chronic lymphocytic leukaemia/ Granulomatosis withpolyangiitis and microscopic polyangiitis Ruxience/ granulomatosis with polyangiitis/ microscopic polyangiitis/ Pemphigus vulgaris	2020-01-04
Pfizer Europe MA EEIG	SOMAVERT	Pegvisomant	Growth hormone receptor inhibitor	Targeted therapy	Acromegaly	13/11/2002
Pfizer Europe MA EEIG	SUTENT	Sunitinib	PDGFR/VEGFR inhibitor	Targeted therapy	Malignant gastrointestinal stromal tumour/ advanced/metastatic renal cell carcinoma/ pancreatic neuroendocrine tumours	19/07/2006
Pfizer Europe MA EEIG	TORISEL	Temsirolimus	mTOR inhibitor	Targeted therapy	Renal cell carcinoma/ mantle cell lymphoma	19/11/2007
Pfizer Europe MA EEIG	VFEND	Voriconazole	Cytochrome P450 51 inhibitor	Targeted therapy	Invasive aspergillosis/ serious fungal infections	19/03/2002
Pharma MarS.A.	YONDELIS	Trabectedin	DNA alkylating agent	Chemotherapy	Soft tissue sarcoma/ liposarcoma/ leiomyosarcoma/ ovarian cancer	17/09/2007
Pharming Group N.V.	RUCONEST	Conestat alfa	Recombinant rhC1INH	Enzyme replacement therapy	Hereditary angioedema	28/10/2010
Pierre Fabre Médicament	BUSILVEX	Busulfan	DNA inhibitor	Targeted therapy	Haematopoietic progenitor cell transplantation	2003-09-07
Piramal Critical Care B.V.	YARGESA	Miglustat	Glucosylceramide synthase inhibitor	Targeted therapy	Type 1 Gaucher disease	22/03/2017
RAD Neurim Pharmaceuticals EEC SARL	SLENYTO	Melatonin	Melatonin receptor type 1A/B activator	Targeted therapy	Smith-Magenis syndrome	19/09/2018
Ratiopharm GmbH	RATIOGRASTIM	Filgrastim	G-CSF activator	Targeted therapy	Severe/ congenital/ cyclic/ idiopathic neutropenia	15/09/2008
Recordati Rare Diseases	CARBAGLU	Carglumic acid	Mitochondrial carbamoyl-phosphate synthase modulator	Targeted therapy	Hyperammonaemia due to N-acetylglutamate synthase primary deficiency	28/01/2003
Recordati Rare Diseases	CYSTADANE	Betaine anhydrous	Homocysteine inhibitor	Targeted therapy	Homocystinuria	15/02/2007
Recordati Rare Diseases	CYSTAGON	Mercaptamine bitartrate	Transglutaminase inhibitor	Targeted therapy	Nephropathic cystinosis	23/06/1997
Recordati Rare Diseases	PEDEA	Ibuprofen	COX inhibitor	Targeted therapy	Patent ductus arteriosus	29/07/2004
Recordati Rare Diseases	VEDROP	Tocofersolan	P-glycoprotein 1 inhibitor	Targeted therapy	Congenital chronic cholestasis orhereditary chronic cholestasis	24/07/2009
Recordati Rare Diseases	WILZIN	Zinc acetate dihydrate	Zinc activator	Targeted therapy	Wilson’s disease	13/10/2004
Retrophin Europe Ltd	KOLBAM	Cholic acid	FXR activator	Targeted therapy	Inborn errors in primary bile acid synthesis	2014-08-04
RIEMSER Pharma GmbH	PRIALT	Ziconotide	Voltage-dependent N-type calcium channel subunit alpha-1B inhibitor	Targeted therapy	Chronic pain in patients who require intrathecal analgesia	21/02/2005
RIEMSER Pharma GmbH	THIOTEPA RIEMSER	Thiotapa	DNA alkylating agent	Chemotherapy	Conditioning treatment prior to allogeneic or autologous haematopoietic progenitor cell transplantation	26/03/2021
Roche Registration GmbH	AVASTIN	Bevacizumab	Anti VEGF antibody	Targeted therapy	Renal cell cancer, epithelial ovarian, fallopian tube, or primary peritoneal cancer	2005-12-01
Roche Registration GmbH	ERIVEDGE	Vismodegib	SMO inhibitor	Targeted therapy	Basal cell carcinoma	2013-12-07
Roche Registration GmbH	HEMLIBRA	Emicizumab	Anti factor VIII bispecific antibody	Targeted therapy	Haemophilia A	23/02/2018
Roche Registration GmbH	HERCEPTIN	Trastuzumab	Anti HER-2 (receptor) antibody	Targeted therapy	Adenocarcinoma of the stomach or gastroesophageal junction	28/08/2000
Roche Registration GmbH	MABTHERA	Rituximab	Anti CD20 antibody	Targeted therapy	Non-Hodgkin’s lymphoma/ Follicular lymphoma/ diffuse large B cell non- Hodgkin’s lymphoma/ chronic lymphocytic leukaemia/ Granulomatosis with polyangiitis and Microscopic polyangiitis/ Pemphigus vulgaris	1998-02-06
Roche Registration GmbH	ROACTEMRA	Tocilizumab	Anti IL-6 antibody	Targeted therapy	Systemic juvenile idiopathic arthritis/ juvenile idiopathic polyarthritis/ Giant Cell Arteritis	16/01/2009
Roche Registration GmbH	TARCEVA	Erlotinib	EGFR inhibitor	Targeted therapy	Pancreatic cancer	19/09/2005
Roche Registration GmbH	XELODA	Capecitabine	Nucleoside metabolic inhibitor	Targeted therapy	Gastric cancer	2001-02-02
Samsung Bioepis NL B.V.	AYBINTIO	Bevacizumab	Anti VEGF antibody	Targeted therapy	Renal cell cancer, epithelial ovarian, fallopian tube, or primary peritoneal cancer	19/08/2020
Samsung Bioepis NL B.V.	IMRALDI	Adalimumab	Anti TNF antibody	Targeted therapy	Polyarticular juvenile idiopathic arthritis/ enthesitis-related arthritis/ non-infectious intermediate, posterior and panuveitis/ non-infectious anterior uveitis	24/08/2017
Samsung Bioepis NL B.V.	ONBEVZI	Bevacizumab	Anti VEGF antibody	Targeted therapy	Renal cell cancer/ epithelial ovarian, fallopian tube, or primary peritoneal cancer	2021-11-01
Sandoz GmbH	BINOCRIT	Epoetin alfa	Recombinant human erythropoietin (EPO-R activator)	Enzyme replacement therapy	Myelodysplastic syndromes	27/08/2007
Sandoz GmbH	ERELZI	Etanercept	TNF-α inhibitor	Targeted therapy	Polyarthritis	23/06/2017
Sandoz GmbH	HALIMATOZ	Adalimumab	Anti TNF antibody	Targeted therapy	Polyarticular juvenile idiopathic arthritis/ enthesitis-related arthritis/ non-infectious intermediate, posterior and panuveitis/ non-infectious anterior uveitis	25/07/2018
Sandoz GmbH	HEFIYA	Adalimumab	Anti TNF antibody	Targeted therapy	Polyarticular juvenile idiopathic arthritis/ enthesitis-related arthritis/ non-infectious intermediate, posterior and panuveitis/ non-infectious anterior uveitis	25/07/2018
Sandoz GmbH	HYRIMOZ	Adalimumab	Anti TNF antibody	Targeted therapy	Polyarticular juvenile idiopathic arthritis/ enthesitis-related arthritis/ non-infectious intermediate, posterior and panuveitis/ non-infectious anterior uveitis	25/07/2018
Sandoz GmbH	OMNITROPE	Somatropin	Recombinant human growth hormone	Enzyme replacement therapy	Turner syndrome/ Growth hormone deficiency/ Prader-Willi syndrome	2006-12-04
Sandoz GmbH	PEMETREXED SANDOZ	Pemetrexed disodium hemipentahydrate	TS/ DHFR/ GARFT inhibitor	Targeted therapy	Pleural mesothelioma	18/09/2015
Sandoz GmbH	RIXATHON	Rituximab	Anti CD20 antibody	Targeted therapy	Follicular lymphoma/ diffuse large B cell non Hodgkin’s lymphoma/ granulomatosis with polyangiitis/ microscopic polyangiitis	15/06/2017
Sandoz GmbH	RIXIMYO	Rituximab	Anti CD20 antibody	Targeted therapy	Follicular lymphoma/ diffuse large B cell non Hodgkin’s lymphoma/ granulomatosis with polyangiitis/ microscopic polyangiitis	15/06/2017
Sandoz GmbH	ZARZIO	Filgrastim	G-CSF activator	Targeted therapy	Severe congenital, cyclic, or idiopathic neutropenia	2009-06-02
Sanofi Mature IP	RILUTEK	Riluzole	Glutamate inhibitor	Targeted therapy	Amyotrophic lateral sclerosis	1996-10-06
Sanofi Mature IP	TAXOTERE	Docetaxel	PSMA inhibitor	Targeted therapy	Squamous cell carcinoma of the head and neck	27/11/1995
Sanofi Pasteur	DENGVAXIA	Dengue tetravalent vaccine (live, attenuated)			Dengue disease	2018-12-12
Sanofi Pasteur	MENQUADFI	Meningococcal group A, C, W-135 and Y conjugate vaccine			Invasive meningococcal disease caused by Neisseria meningitidis serogroups A, C, W, and Y.	18/11/2020
Sanofi-aventis groupe	SARCLISA	Isatuximab	Anti CD38 antibody	Targeted therapy	Multiple myeloma	30/05/2020
Sanquin Plasma Products B.V.	NONAFACT	Human coagulation factor IX	Coagulation factor X activator	Targeted therapy	Haemophilia B	2001-03-07
Shire Human Genetic Therapies AB	ELAPRASE	Idursulfase	Recombinant human iduronate-2-sulfatase lysosomal enzyme	Enzyme replacement therapy	Hunter syndrome (Mucopolysaccharidosis II, MPS II)	2007-08-01
Shire Human Genetic Therapies AB	REPLAGAL	Agalsidase alfa	Recombinant human alpha-galactosidase	Enzyme replacement therapy	Fabry disease	2001-03-08
Shire Pharmaceuticals Ireland Limited	XAGRID	Anagrelide hydrochloride	PDE3A inhibitor	Targeted therapy	Essential-thrombocythaemia	16/11/2004
Shire Services BVBA	BUCCOLAM	Midazolam	GABA activator	Targeted therapy	Epilepsy	2011-05-09
Shire Services BVBA	CINRYZE	C1 inhibitor (human)	C1 inhibitor	Targeted therapy	Hereditary angioedema	15/06/2011
Spectrum Pharmaceuticals B.V.	ZEVALIN	Ibritumomab tiuxetan	Anti-CD20 antibody	Targeted therapy	Follicular lymphoma/ B cell non Hodgkin’s lymphoma	16/01/2004
STADA Arzneimittel AG	OYAVAS	Bevacizumab	Anti VEGF antibody	Targeted therapy	Renal cell cancer/ epithelial ovarian, fallopian tube, or primary peritoneal cancer	26/03/2021
SUN Pharmaceutical Industries (Europe) B.V.	BORTEZOMIB SUN	Bortezomib	Proteasome subunit beta type 1/5 inhibitor	Targeted therapy	Multiple myeloma/ Mantle cell lymphoma	22/07/2016
Swedish Orphan Biovitrum AB	ORFADIN	Nitisinone	Hydroxyphenylpyruvate dioxygenase inhibitor	Targeted therapy	Hereditary tyrosinemia type 1	21/02/2005
Swedish Orphan Biovitrum AB (publ)	ELOCTA	Efmoroctocog alfa	Recombinant factor VIII-Fc fusion protein	Enzyme replacement therapy	Haemophilia A	19/11/2015
Swedish Orphan Biovitrum AB (publ)	KINERET	Anakinra	Recombinant human interleukin-1 receptor antagonist (IL-1Ra)	Enzyme replacement therapy	Cryopyrin-Associated Periodic Syndromes/ Still’s disease (Systemic Juvenile Idiopathic)/ Arthritis/ Adult-Onset Still’s Disease	2002-08-03
Takeda France SAS	MEPACT	Mifamurtide	NF-κB activator	Targeted therapy	Osteosarcoma	2009-06-03
Takeda Manufacturing Austria AG	KIOVIG	Human normal immunoglobulin	IVIg inhibitor	Targeted therapy	Primary immunodeficiency syndromes/ Hypogammaglobulinaemia/ chronic lymphocytic leukaemia/ multiple myeloma/ haematopoietic stem cell transplantation/ Primary immune thrombocytopenia/ Guillain Barré syndrome/ Kawasaki disease/ Multifocal Motor Neuropathy	19/01/2006
Teva B.V.	COLOBREATHE	Colistimethate sodium	50S ribosomal subunit inhibitors/ Protein biosynthesis inhibitors	Targeted therapy	Cystic fibrosis	13/02/2012
Teva B.V.	IMATINIB TEVA	Imatinib	BCR-ABL tyrosine kinase inhibitor	Targeted therapy	Philadelphia chromosome positive chronic myeloid leukaemia/ acute lymphoblastic leukaemia/ myelodysplastic/ myeloproliferative diseases/ hypereosinophilic syndrome/ chronic eosinophilic leukaemia/ dermatofibrosarcoma protuberans	2013-08-01
Teva B.V.	TRISENOX	Arsenic trioxide	PML/ RAR-alpha inhibitor	Targeted therapy	Acute promyelocytic leukaemia	2002-05-03
Teva GmbH	TEVAGRASTIM	Filgrastim	G-CSF activator	Targeted therapy	Severe congenital, cyclic, or idiopathic neutropenia	15/09/2008
Theramex Ireland Limited	OVALEAP	Follitropin alpha	Recombinant human follicle stimulating hormone	Enzyme replacement therapy	Congenital/ acquired hypogonadotropic hypogonadism	27/09/2013
UCB Pharma S.A.	XYREM	Sodium oxybate	GHB/ GABA B receptors activator	Targeted therapy	Narcolepsy with cataplexy	13/10/2005
UCB Pharma SA	KEPPRA	Levetiracetam	SV2A activator/ Voltage-dependent N-type calcium channel subunit alpha-1B inhibitor	Targeted therapy	Epilepsy/ Juvenile Myoclonic Epilepsy/ Idiopathic Generalised Epilepsy	29/09/2000
Univar BV	CUFENCE	Trientine dihydrochloride	Copper ions inhibitor	Targeted therapy	Wilson’s disease	25/07/2019
Valneva Austria GmbH	IXIARO	Japanese encephalitis vaccine (inactivated, adsorbed)			Japanese encephalitis	31/03/2009
Valneva Sweden AB	DUKORAL	Vibrio cholerae and recombinant cholera toxinb-subunit	Recombinant Cholera Toxin B Subunit	Targeted therapy	Vibrio cholerae serogroup	28/04/2004
Verastem Europe GmbH	COPIKTRA	Duvelisib	Phosphatidylinositol 3-kinase delta and gamma inhibitor	Targeted therapy	Chronic lymphocytic leukaemia/ Follicular lymphoma	19/05/2021
Vertex Pharmaceuticals (Ireland) Limited	ORKAMBI	Lumacaftor/Ivacaftor	CFTR activator	Combinatorial therapy	Cystic fibrosis	19/11/2015
