# Supplementary material for: Quantifying hope: an EU perspective of rare disease therapeutic space and market dynamics
Source: Front Public Health. 2025 Feb 3;13:1520467. doi: 10.3389/fpubh.2025.1520467 (PMC11830808; doi:10.3389/fpubh.2025.1520467)
Supplement: Supplementary Table S7 — List of developmental pipelines across pharma companies with the largest market shares in rare diseases. [file Table_7.XLSX]

## Sheet: Sheet1
Company	Tradename	Revenues (in mUSD, 2023)	Diseases	Market Share	Organs	Total revenue (in mUSD, 2023)	MS total
ABBVIE	VENCLYXTO	812.77	Chronic lymphocytic leukaemia	0.458158	Bone/ Blood/ Liver	16119.8	9.0867
ABBVIE	HUMIRA	14404	Polyarticular juvenile idiopathic arthritis/ enthesitis-related arthritis/ non-infectious intermediate, posterior and panuveitis/ non-infectious anterior uveitis	8.11952	Liver/ Heart/ Lung
ABBVIE	IMBRUVICA	903	relapsed or refractory mantle cell lymphoma (MCL)	0.50902	Lung/ Liver/ Bone
Ablynx	CABLIVI	227	Acquired thrombotic thrombocytopenic purpura (ORPHA:93585)	0.12796	Brain/ Kidney/ Heart	227	0.12796
Akcea Therapeutics	WAYLIVRA	17.5	Familial chylomicronemia syndrome (ORPHA:444490)	0.00986473	Stomach/ Gut	35	0.0197295
Akcea Therapeutics	TEGSEDI	17.5	Hereditary transthyretin amyloidosis	0.00986473	Heart
Albireo	BYLVAY	79.18	Progressive familial intrahepatic cholestasis (ORPHA:172)	0.0446337	Liver	79.18	0.0446337
Alexion (AstraZeneca)	SOLIRIS	3145	Atypical haemolytic uraemic syndrome/ Generalized myasthenia gravis/ Neuromyelitis optica spectrum disorder	1.77283	Blood/ Kidney	7433	4.18998
Alexion (AstraZeneca)	KANUMA	171	Lysosomal acid lipase deficiency	0.0963926	Liver/ Heart/ Stomach/ Gut
Alexion (AstraZeneca)	STRENSIQ	1152	Paediatric-onset hypophosphatasia (ORPHA:247667)	0.649381	Bone/ Liver/ Kidney
Alexion (AstraZeneca)	ULTOMIRIS	2965	Paroxysmal nocturnal haemoglobinuria	1.67137	Kidney
Allergan Pharmaceuticals	OZURDEX	472	Non-infectious uveitis	0.266066	Eyes	472	0.266066
Allergan Pharmaceuticals (ABBVIE)	OZURDEX	472	Non-infectious uveitis	0.266066	Eyes
Alnylam	GIVLAARI	219.251	Acute hepatic porphyria (ORPHA:95157)	0.123592	Liver	683.636	0.385365
Alnylam	ONPATTRO	354.546	Hereditary transthyretin-mediated amyloidosis (hATTR amyloidosis) (ORPHA:271861)	0.199857	Heart/ Nervous
Alnylam	OXLUMO	109.839	Primary hyperoxaluria type 1 (ORPHA:93598)	0.0619161	Liver/ Kidney
Amgen	KRYSTEXXA	272	Chronic gout	0.153326	Kidney/ Blood	7795	4.39403
Amgen	ACTIMMUNE	32.8	Chronic Granulomatous Disease	0.0184893	Lung/ Skin/ Liver/ Stomach/ Gut
Amgen	NPLATE	1477	Chronic immune thrombocytopenic purpura	0.832584	Bone
Amgen	QUINSAIR	32.8	Cystic fibrosis	0.0184893	Reproduction/ Lung/ Stomach/ Gut/ Skin
Amgen	REPATHA	1635	Homozygous familial hypercholesterolaemia	0.921648	Heart/ Blood
Amgen	BUPHENYL	32.8	Hyperammonemia	0.0184893	Liver
Amgen	KYPROLIS	1403	Multiple myeloma (ORPHA:29073)	0.79087	Kidney/ Blood/ Gut/ Bone
Amgen	PROCYSBI	32.8	Nephropathic cystinosis	0.0184893	Kidney
Amgen	UPLIZNA	65	Neuromyelitis optica spectrum disorder (ORPHA:71211)	0.0366404	Brain/ Nervous
Amgen	AMGEVITA	626	Polyarticular juvenile idiopathic/ enthesitis-related arthritis/ non-infectious intermediate, posterior & panuveitis	0.352876	Liver/ Heart/ Lung
Amgen	TAVNEOS	44	Severe, active granulomatosis with polyangiitis (GPA or Wegener's granulomatosis) or microscopic polyangiitis	0.0248028	Lung/ Kidney
Amgen	TEPEZZA	448	Thyroid Eye Disease	0.252537	Eyes
Amgen	RAVICTI	32.8	Urea cycle disorders (deficiencies of carbamoyl phosphate-synthase-I)	0.0184893	Liver
Amgen	BLINCYTO	861	Acute lymphoblastic leukemia (refractory/relapsed) (ORPHA:513)	0.485345	Blood/ Bone
Amgen	MVASI	800	Renal cell cancer/ epithelial ovarian, fallopian tube, or primary peritoneal cancer	0.450959	Reproduction/ Kidney
Amicus Therapeutics	GALAFOLD	387.8	Fabry disease (ORPHA:324)	0.218603	Heart/ Kidneys/ Brain/ Nervous/ Skin	387.8	0.218603
AOP Orphan Pharmaceuticals	BESREMI	92.9	Polycythaemia vera	0.0523676	Blood/ Bone	92.9	0.0523676
Astellas Pharma	XOSPATA	0.35	Acute myeloid leukaemia	0.000197295	Kidney/ Liver/ Bone/ Nervous	0.35	0.000197295
AstraZeneca	CALQUENCE	2493	Chronic lymphocytic leukaemia	1.4053	Bone/ Blood/ Liver	5596	3.15446
AstraZeneca	LYNPARZA	2772	Peritoneal cancer	1.56257	Reproduction
AstraZeneca	KOSELUGO	331	Plexiform neurofibromas, benign (non-cancerous) tumours along the nerves	0.186584	Nervous
Basilea Pharmaceutica	CRESEMBA	85.005	Invasive aspergillosis/ mucormycosis	0.0479172	Lung/ Nervous/ Gut/ Skin	85.005	0.0479172
Baxalta (TAKEDA)	ADYNOVI	109	Haemophilia A	0.0614432	Blood	109	0.0614432
Baxalta (TAKEDA)	ADYNOVI	109	Haemophilia A	0.0614432	Blood
Bayer	ADEMPAS	710.26	Chronic thromboembolic pulmonary hypertension (ORPHA:70591)/ Pulmonary arterial hypertension (ORPHA:182090)	0.400373	Lung	1621.78	0.914196
Bayer	JIVI	303.84	Haemophilia A	0.171274	Blood
Bayer	KOGENATE BAYER	303.84	Haemophilia A	0.171274	Blood
Bayer	KOVALTRY	303.84	Haemophilia A	0.171274	Blood
Biogen	QALSODY	5.9	ALS	0.00332582	Brain/ Nervous	3543	1.99719
Biogen	SKYCLARYS	55.9	Friedreich's ataxia	0.0315108	Nervous/ Heart
Biogen	SPINRAZA	1740	Spinal Muscular Atrophy	0.980836	Musculoskeletal
Biogen	SPINRAZA	1741.2	Spinal muscular atrophy	0.981513	Musculoskeletal
BioMarin	VOXZOGO	469.9	Achondroplasia (ORPHA:15)	0.264882	Skin/ Brain	2368.7	1.33523
BioMarin	KUVAN	180.8	Hyperphenylalaninaemia/ Phenylketonuria/ Tetrahydrobiopterin (BH4) deficiency (ORPHA:1578)	0.101917	Liver/ Nervous
BioMarin	FIRDAPSE	130.9	Lambert-Eaton myasthenic syndrome (ORPHA:43393)	0.0737882	Musculoskeletal
BioMarin	VIMIZIM	701	Mucopolysaccharidosis type IVA (ORPHA:309297)	0.395153	Bone/ Nervous
BioMarin	NAGLAZYME	420.3	Mucopolysaccharidosis VI	0.236923	Bone/ Nervous
BioMarin	BRINEURA	161.9	Neuronal ceroid lipofuscinosis type 2 (ORPHA:216)	0.0912629	Brain/ Nervous
BioMarin	PALYNZIQ	303.9	Phenylketonuria (ORPHA:716)	0.171308	Blood/ Brain
Bioprojet Pharma	WAKIX	582	Narcolepsy (with or without cataplexy) (ORPHA:619284)	0.328073	Brain	582	0.328073
Bluebird bio	SKYSONA	12.4	Early cerebral adrenoleukodystrophy	0.00698987	Brain	29.1	0.0164036
Bluebird bio	ZYNTEGLO	16.7	Transfusion-dependent β-thalassaemia	0.00941378	Heart/ Liver
Blueprint Medicines	AYVAKYT	204.2	Gastrointestinal stromal tumours	0.115107	Gut	204.2	0.115107
Boehringer Ingelheim	OFEV	3800	Idiopathic Pulmonary Fibrosis	2.14206	Lung	3800	2.14206
Bristol Myers Squibb	OPDIVO	884.05	Classical Hodgkin lymphoma/ renal cell carcinoma/ squamous cell cancer of the head and neck	0.498338	Lung/ Liver/ Bone/ Kidney	8949.05	5.04457
Bristol Myers Squibb	EMPLICITI	296	Multiple myeloma	0.166855	Kidney/ Blood/ Gut/ Bone
Bristol Myers Squibb	SPRYCEL	1930	Philadelphia chromosome positive (Ph+) chronic myelogenous leukaemia/ Ph+ acute lymphoblastic leukaemia	1.08794	Blood/ Bone
Bristol Myers Squibb	ORENCIA	3601	Polyarticular juvenile idiopathic arthritis	2.02988	Liver/ heart/ Lung
Bristol Myers Squibb	YERVOY	2238	Renal cell carcinoma	1.26156	Kidney
Celgene	ABRAXANE	1004	Adenocarcinoma of the pancreas	0.565954	Small intestine	12132	6.8388
Celgene	IMNOVID	3441	Multiple myeloma (ORPHA:29073)	1.93969	Kidney/ Blood/ Gut/ Bone
Celgene	REVLIMID	6097	Multiple myeloma/ myelodysplastic syndromes/ mantle cell lymphoma	3.43687	Kidney/ Blood/ Gut/ Bone
Celgene	INREBIC	110	Primary myelofibrosis, post polycythaemia vera myelofibrosis or post essential thrombocythaemia myelofibrosis (ORPHA:824)	0.0620069	Blood/ Bone
Celgene	REBLOZYL	1008	Transfusion-dependent anaemia (due to very low/ low/ intermediate-risk myelodysplastic syndromes/ associated with beta thalassaemia)	0.568209	Liver/ Heart/ Pancreas/ Pituitary/ Thyroid
Celgene	ABECMA	472	Multiple myeloma (ORPHA:29073)	0.266066	Kidney/ Blood/ Gut/ Bone
Chiesi Farmaceutici	QUINSAIR	32.8	Cystic fibrosis	0.0184893	Reproduction/ Lung/ Stomach/ Gut/ Skin	65.6	0.0369787
Chiesi Farmaceutici	PROCYSBI	32.8	Nephropathic cystinosis	0.0184893	Kidney
Clinuvel	SCENESSE	83	Erythropoietic protoporphyria (ORPHA:79278)	0.046787	Blood	83	0.046787
CSL Behring	IDELVION	703	Haemophilia B (congenital factor IX deficiency) (ORPHA:98879)	0.39628	Blood	5775.67	3.25574
CSL Behring	AFSTYLA	397.67	Haemophilia A	0.224166	Blood
CSL Behring	PRIVIGEN	2337.5	Primary immunodeficiency/ chronic lymphocytic leukaemia/ multiple myeloma/ allogeneic haematopoietic stem cell transplantation/ Congenital AIDS/ Primary immune thrombocytopenia/ Guillain-Barré syndrome/ Kawasaki disease/ Chronic inflammatory demyelinating polyneuropathy	1.31765	Kidney/ Blood/ Gut/ Bone/ Liver
CSL Behring	HIZENTRA	2337.5	Primary immunodeficiency/ Multiple myeloma/ chronic lymphocytic leukaemia/ chronic inflammatory demyelinating polyneuropathy	1.31765	Kidney/ Blood/ Gut/ Bone/ Liver
Eisai	HALAVEN	233.642	Liposarcoma	0.131704	Heart/ Lung	2087.82	1.1769
Eisai	LENVIMA	927.091	Metastatic, differentiated (papillary/follicular/Hürthle cell) thyroid carcinoma/ hepatocellular carcinoma	0.5226	Liver
Eisai	KISPLYX	927.091	Renal cell carcinoma	0.5226	Kidney
Eli Lilly	CYRAMZA	974.7	Hepatocellular carcinoma	0.549438	Liver	1791.2	1.0097
Eli Lilly	ALIMTA	217.5	Pleural mesothelioma	0.122605	Lung
Eli Lilly	PEMETREXED LILLY	217.5	Pleural mesothelioma	0.122605	Lung
Eli Lilly	ADCIRCA	381.5	Pulmonary arterial hypertension	0.215051	Lung
Emergent	VAXCHORA	5.02	Disease caused by Vibrio cholerae	0.00282977	Small intestine	5.02	0.00282977
EUSA Pharma	SYLVANT	214.68	Multicentric Castleman’s disease (patients with HIV/ HHV-8 negative)	0.121015	Liver	429.36	0.24203
EUSA Pharma	QARZIBA	214.68	Neuroblastoma (ORPHA:635)	0.121015	Reproduction
Gedeon Richter	BEMFOLA	0.059	Congenital/ acquired hypogonadotropic hypogonadism	3.32582e-05	Reproduction	0.059	3.32582e-05
Gentium	DEFITELIO	0.184	Severe hepatic veno-occlusive disease	0.000103721	Liver	0.184	0.000103721
Genzyme	ALDURAZYME	299.85	Mucopolysaccharidosis I	0.169025	Bone/ Nervous	3843.69	2.16668
Genzyme	FABRAZYME	1065.05	Fabry disease	0.600368	Heart/ Kidney/ Brain/ Nervous/ Skin
Genzyme	CERDELGA	298	Gaucher disease type 1 (ORPHA:355)	0.167982	Liver
Genzyme	MOZOBIL	220	Lymphoma/ Multiple myeloma (ORPHA:29073)	0.124014	Kidney/ Blood/ Gut/ Bone/ Lung/ Liver
Genzyme	CEREZYME	738.28	Non-neuronopathic (Type 1) or chronic neuronopathic (Type 3) Gaucher disease	0.416168	Liver
Genzyme	MYOZYME	841.51	Pompe disease (acid α-glucosidase deficiency)	0.474358	Heart/ Bone
Genzyme	SARCLISA	381	Multiple myeloma	0.214769	Kidney/ Blood/ Gut/ Bone
Gilead Sciences	ZYDELIG	56.25	Chronic lymphocytic leukaemia/ follicular lymphoma	0.0317081	Lung/ Liver/ Bone/ Blood	112.5	0.0634162
Gilead Sciences	CAYSTON	56.25	Cystic fibrosis	0.0317081	Reproduction/ Lung/ Stomach/ Gut/ Skin
GlaxoSmithKline	JEMPERLI	178.5	Mismatch repair deficient/ microsatellite instability-high recurrent or advanced endometrial cancer	0.10062	Reproduction/ Gut	222.5	0.125423
GlaxoSmithKline	BLENREP	44	Multiple myeloma (ORPHA:29073)	0.0248028	Kidney/ Blood/ Gut
GW Pharma	EPIDYOLEX	845.5	Lennox Gastaut syndrome/ Dravet syndrome (ORPHA:33069)	0.476608	Brain	845.5	0.476608
Hansa Biopharma	IDEFIRIX	9.89	Highly sensitised adult kidney transplant	0.00557498	Kidney	9.89	0.00557498
Immedica Pharma	RAVICTI	32.8	Urea cycle disorders (deficiencies of carbamoyl phosphate-synthase-I)	0.0184893	Liver	32.8	0.0184893
Insmed	ARIKAYCE LIPOSOMAL	305.2	Non-tuberculous mycobacterial lung infections caused by Mycobacterium avium Complex	0.172041	Lung	305.2	0.172041
Ipsen	CABOMETYX	571.44	Renal cell carcinoma/ hepatocellular carcinoma	0.32212	Kidney	599.02	0.337667
Ipsen	XERMELO	9.09	Carcinoid syndrome (ORPHA:100093)	0.00512403	Stomach/ Kidney/ Reproduction
Ipsen	INCRELEX	18.49	Growth failure with severe primary insulin-like growth factor- 1 deficiency	0.0104228	Liver
Janssen	CAELYX	400	Advanced ovarian cancer/ Multiple myeloma/ AIDS-related Kaposi’s sarcoma	0.22548	Kidney/ Blood/ Gut/ Bone/ Reproduction	19190	10.8174
Janssen	IMBRUVICA	3264	Mantle cell lymphoma/ Chronic myeloid leukaemia/ Waldenström’s macroglobulinaemia (ORPHA:52416)	1.83991	Lung/ Liver/ Bone
Janssen	DARZALEX	9774	Multiple myeloma (ORPHA:29073)	5.5096	Kidney/ Blood/ Gut/ Bone
Janssen	SIMPONI	2197	Polyarticular juvenile idiopathic arthritis	1.23845	Liver/ Heart/ Lung
Janssen	UPTRAVI	1582	Pulmonary arterial hypertension	0.891772	Lung
Janssen	OPSUMIT	1973	Pulmonary arterial hypertension (ORPHA:182090)	1.11218	Lung
Jazz Pharmaceuticals	VYXEOS	147.595	Acute myeloid leukaemia/ AML with myelodysplasia-related changes	0.0831992	Kidney/ Liver/ Bone/ Nervous	147.595	0.0831992
Kyowa Kirin	POTELIGEO	173	Mycosis fungoides/ Sézary syndrome (ORPHA:2584/ ORPHA:3162)	0.0975199	Skin	501	0.282413
Kyowa Kirin	CRYSVITA	328	X-linked hypophosphataemia	0.184893	Bone
Les Laboratoires Servier	ONCASPAR	404.6	Acute lymphoblastic leukaemia	0.228073	Blood/ Bone	404.6	0.228073
Linde Healthcare	INOMAX	303.2	Pulmonary hypertension	0.170914	Lung	303.2	0.170914
Mediwound	NEXOBRID	1.1	Deep partial- and full-thickness thermal burns	0.000620069	Skin	1.1	0.000620069
Merck	GONAL-F	908.98	Congenital/ acquired hypogonadotrophic hypogonadism	0.512391	Reproduction	7614.26	4.29215
Merck	BAVENCIO	765.28	Merkel cell carcinoma/ renal cell carcinoma	0.431388	Kidney
Merck	ERBITUX	1100	Squamous cell cancer of the head and neck	0.620069	Mouth/ Throat/ Sinuses/ Salivary glands
Merck	NOXAFIL	213	Aspergillosis/ Fusariosis/ Chromoblastomycosis/ mycetoma/ Coccidioidomycosis/ acute myelogenous leukemia/ myelodysplastic syndromes/ Hematopoietic stem cell transplant	0.120068	Bone/ Lung/ Skin/ Liver/ Brain/ Heart
Merck	PREVYMIS	605	Cytomegalovirus (reactivation and disease)	0.341038	Blood/ Brain/ Heart/ Kidney/ Liver/ Lung/ Stomach/ Eye/ Colon
Merck	KEYTRUDA	4022	Hodgkin lymphoma/ head and neck squamous cell carcinoma/ renal cell carcinoma	2.2672	Lung/ Liver/ Bone/ Kidney
MYR	HEPCLUDEX	36	Chronic hepatitis delta virus infection	0.0202932	Liver	36	0.0202932
Novartis	ISTURISA	129.575	Endogenous Cushing’s syndrome	0.0730413	Lung/ Liver/ Bone	11552.2	6.51199
Novartis	VOTUBIA	408	Renal angiomyolipoma associated with tuberous sclerosis complex/ Subependymal giant cell astrocytoma (ORPHA:805, ORPHA:251618)	0.229989	Kidney
Novartis	RYDAPT	371.1	Acute myeloid leukaemia/ aggressive systemic mastocytosis/ systemic mastocytosis with associated haematological neoplasm/ mast cell leukaemia (ORPHA:86845)	0.209189	Kidney/ Liver/ Bone/ Nervous
Novartis	KYMRIAH	508	B-cell acute lymphoblastic leukaemia/ Diffuse large B-cell lymphoma (ORPHA:544)	0.286359	Bone/ Nervous/ Liver/ Reproduction
Novartis	REVOLADE	2269	Chronic immune (idiopathic) thrombocytopenic purpura/ acquired severe aplastic anaemia	1.27903	Blood/ Liver
Novartis	ILARIS	1355	Cryopyrin-Associated Periodic Syndromes/ Familial Cold Autoinflammatory Syndrome/ Familial Cold Urticaria/ Adult-Onset Still’s Disease/ Systemic Juvenile Idiopathic Arthritis	0.763812	Liver/ Heart/ Lung
Novartis	SIGNIFOR	129.575	Cushing’s disease/ Acromegaly (ORPHA:963)	0.0730413	Brain
Novartis	LUXTURNA	46	Inherited retinal dystrophy (ORPHA:71862)	0.0259302	Eyes
Novartis	AFINITOR	408	Neuroendocrine tumours of pancreatic origin	0.229989	Endocrine
Novartis	TASIGNA	1848	Philadelphia chromosome positive chronic myelogenous leukaemia	1.04172	Blood/ Bone
Novartis	GLIVEC	561	Philadelphia chromosome positive chronic myeloid leukaemia/ acute lymphoblastic leukaemia/ myelodysplastic/ myeloproliferative diseases/ hypereosinophilic syndrome/ chronic eosinophilic leukaemia/ gastrointestinal stromal tumours/ dermatofibrosarcoma protuberans	0.316235	Blood/ Bone
Novartis	JAKAVI	1720	Primary myelofibrosis/ post-polycythaemia-vera myelofibrosis or post-essential-thrombocythaemia myelofibrosis/ polycythaemia vera	0.969562	Blood/ Bone
Novartis	VOTRIENT	390	Renal cell carcinoma/ soft-tissue sarcoma	0.219843	Kidney/ Blood/ Nervous
Novartis	ADAKVEO	195	Sickle cell disease (ORPHA:232)	0.109921	Blood
Novartis	ZOLGENSMA	1214	Spinal Muscular Atrophy	0.684331	Musculoskeletal
Novo Nordisk	SOGROYA	275	Growth hormone deficiency	0.155017	Reproduction	1420.63	0.800808
Novo Nordisk	NOVOSEVEN	1145.63	Congenital haemophilia/ acquired haemophilia/ congenital FVII deficiency/ Glanzmann’s thrombasthenia	0.645791	Kidney/ Gut/ Brain
Orchard Therapeutics	LIBMELDY	12.7	Metachromatic leukodystrophy (characterized by biallelic mutations in the arylsulfatase A) (ORPHA:512)	0.00715898	Brain/ Nervous	15.6	0.00879371
Orchard Therapeutics	STRIMVELIS	2.9	Severe combined immunodeficiency (due to adenosine deaminase deficiency) (ORPHA:277)	0.00163473	Lung
Pfizer	SOMAVERT	267	Acromegaly	0.150508	Brain/ Nervous	7766	4.37769
Pfizer	VFEND	187	Invasive aspergillosis/ serious fungal infections	0.105412	Lung/ Brain/ Heart/ Kidney/ Skin
Pfizer	ENBREL	830	Polyarthritis/ psoriatic arthritis in adolescents/ enthesitis-related arthritis in adolescents	0.46787	Liver/ Heart/ Lung
Pfizer	INLYTA	1036	Renal cell carcinoma	0.583992	Kidney
Pfizer	BESPONSA	236	Acute lymphoblastic leukemia (ORPHA:513)	0.133033	Bone/ Blood
Pfizer	MYLOTARG	20	Acute myeloid leukaemia	0.011274	Kidney/ Liver/ Bone/ Nervous
Pfizer	REFACTO AF	230	Haemophilia A	0.129651	Blood
Pfizer	BENEFIX	424	Haemophilia B	0.239008	Blood
Pfizer	SUTENT	180	Malignant gastrointestinal stromal tumour/ advanced/metastatic renal cell carcinoma/ pancreatic neuroendocrine tumours	0.101466	Gut/ Kidney
Pfizer	RUXIENCE	390	Non-Hodgkin's lymphoma/ follicular lymphoma/ B cell non-Hodgkin's lymphoma/ diffuse largeB-cell lymphoma/ Burkitt lymphoma /Burkitt leukaemia (mature B-cell acute leukaemia)/ Burkitt-like lymphoma/ Chronic lymphocytic leukaemia/ Granulomatosis withpolyangiitis and microscopic polyangiitis Ruxience/ granulomatosis with polyangiitis/ microscopic polyangiitis/ Pemphigus vulgaris	0.219843	Lung/ Liver/ Bone/ Blood
Pfizer	BOSULIF	645	Philadelphia chromosome-positive chronic myelogenous leukaemia	0.363586	Blood/ Bone
Pfizer	VYNDAQEL	3321	Transthyretin amyloidosis (ORPHA:69)	1.87204	Heart
Pharma Mar	YONDELIS	27.9	Soft tissue sarcoma/ liposarcoma/ leiomyosarcoma/ ovarian cancer	0.0157272	Reproduction/ Skin/ Nerves/ Stomach/ Blood	27.9	0.0157272
Pharmaxis	BRONCHITOL	4295	Cystic fibrosis (ORPHA:586)	2.42109	Reproduction/ Lung/ Stomach/ Gut/ Skin	4295	2.42109
Pharming Group	RUCONEST	227.1	Hereditary angioedema	0.128016	Skin/ Gut	227.1	0.128016
PTC Therapeutics	TRANSLARNA	356	Duchenne muscular dystrophy (ORPHA:98896)	0.200677	Musculoskeletal	356	0.200677
Recordati Rare Diseases	CYSTADROPS	29.11	Cystinosis (ORPHA:213)	0.0164093	Kidney	174.66	0.0984557
Recordati Rare Diseases	CYSTADANE	29.11	Homocystinuria	0.0164093	Nervous/ Eyes/ Bone/ Blood
Recordati Rare Diseases	CARBAGLU	29.11	Hyperammonaemia due to isovaleric acidaemia/ methymalonic acidaemia/ propionic acidaemia	0.0164093	Liver
Recordati Rare Diseases	CARBAGLU	29.11	Hyperammonaemia due to isovaleric acidaemia/ methymalonic acidaemia/ propionic acidaemia	0.0164093	Liver
Recordati Rare Diseases	CYSTAGON	29.11	Nephropathic cystinosis	0.0164093	Kidney
Recordati Rare Diseases	PEDEA	29.11	Patent ductus arteriosus	0.0164093	Lung
Rhythm Pharmaceuticals	IMCIVREE	77.4	Obesity and the control of hunger associated with genetically confirmed loss-of-function biallelic pro-opiomelanocortin (POMC), including PCSK1, deficiency or biallelic leptin receptor (LEPR) deficiency	0.0436303	Stomach/ Gut	77.4	0.0436303
Roche	ERIVEDGE	273.79	Basal cell carcinoma	0.154335	Skin	17034.3	9.60219
Roche	GAZYVARO	906.19	Chronic lymphocytic leukaemia/ Follicular lymphoma (ORPHA:545)	0.510819	Lung/ Liver/ Bone/ Blood
Roche	XELODA	262.67	Gastric cancer	0.148067	Gut
Roche	HEMLIBRA	4634.31	Haemophilia A	2.61236	Blood
Roche	ESBRIET	225.61	Idiopathic Pulmonary Fibrosis (ORPHA:2032)	0.127176	Lung
Roche	MABTHERA	1409.18	Non-Hodgkin’s lymphoma/ Follicular lymphoma/ diffuse large B cell non- Hodgkin’s lymphoma/ chronic lymphocytic leukaemia/ Granulomatosis with polyangiitis and Microscopic polyangiitis/ Pemphigus vulgaris	0.794354	Lung/ Liver/ Bone/ Blood
Roche	HERCEPTIN	1817.07	Adenocarcinoma of the stomach or gastroesophageal junction	1.02428	Stomach/ Gut
Roche	POLIVY	935.21	Diffuse large B-cell lymphoma (ORPHA:544)	0.527177	Lung/ Liver/ Bone
Roche	ENSPRYNG	285.92	Neuromyelitis optica spectrum disorder (ORPHA:71211)	0.161173	Nervous
Roche	TARCEVA	2.19511	Pancreatic cancer	0.00123738	Stomach
Roche	AVASTIN	1757.57	Renal cell cancer, epithelial ovarian, fallopian tube, or primary peritoneal cancer	0.990741	Reproduction/ Kidney
Roche	EVRYSDI	1584.83	Spinal muscular atrophy	0.893367	Musculoskeletal
Roche	ROACTEMRA	2939.71	Systemic juvenile idiopathic arthritis/ juvenile idiopathic polyarthritis/ Giant Cell Arteritis	1.65711	Liver/ Heart/ Lung
Samsung Bioepis	AYBINTIO	43	Renal cell cancer, epithelial ovarian, fallopian tube, or primary peritoneal cancer	0.0242391	Reproduction/ Kidney	43	0.0242391
Sandoz	RIXATHON	221.5	Follicular lymphoma/ diffuse large B cell non Hodgkin’s lymphoma/ granulomatosis with polyangiitis/ microscopic polyangiitis	0.124859	Lung/ Liver/ Bone	1329	0.749156
Sandoz	BINOCRIT	221.5	Myelodysplastic syndromes	0.124859	Bone
Sandoz	ERELZI	221.5	Polyarthritis	0.124859	Skin/ Kidneys/ Liver/ Nervous/ Heart
Sandoz	HYRIMOZ	221.5	Polyarticular juvenile idiopathic arthritis/ enthesitis-related arthritis/ non-infectious intermediate, posterior and panuveitis/ non-infectious anterior uveitis	0.124859	Liver/ Heart/ Lung
Sandoz	ZARZIO	221.5	Severe congenital, cyclic, or idiopathic neutropenia	0.124859	Skin/ Gut/ Lung
Sandoz	OMNITROPE	221.5	Turner syndrome/ Growth hormone deficiency/ Prader-Willi syndrome	0.124859	Reproduction/ Brain
Santen	VERKAZIA	1.5	Vernal keratoconjunctivitis (ORPHA:70476)	0.000845549	Eyes	1.5	0.000845549
Takeda	LIVTENCITY	952.351	Cytomegalovirus (CMV) Infection/Disease that Is Refractory to Existing Anti-CMV Therapies	0.536839	Eyes/ Stomach/ Gut	3743.25	2.11007
Takeda	NINLARO	594.819	Multiple myeloma (ORPHA:29073)	0.335299	Kidney/ Blood/ Gut/ Bone
Takeda	ALOFISEL	474.878	Non-active/mildly active luminal Crohn's disease (ORPHA:206)	0.267688	Stomach/ Gut
Takeda	TAKHZYRO	65.8596	Hereditary angioedema (ORPHA:91378)	0.037125	Skin/ Gut
Takeda	ADCETRIS	538.409	Hodgkin/Large cell/T-cell lymphoma (ORPHA:391)	0.303501	Lung/ Liver/ Bone
Takeda	KIOVIG	1116.94	Primary immunodeficiency syndromes/ Hypogammaglobulinaemia/ chronic lymphocytic leukaemia/ multiple myeloma/ haematopoietic stem cell transplantation/ Primary immune thrombocytopenia/ Guillain Barré syndrome/ Kawasaki disease/ Multifocal Motor Neuropathy	0.629616	Kidney/ Blood/ Gut/ Bone
UCB Pharma	KEPPRA	681.83	Epilepsy/ Juvenile Myoclonic Epilepsy/ Idiopathic Generalised Epilepsy	0.384347	Brain/ Nervous	1251.53	0.705486
UCB Pharma	XYREM	569.7	Narcolepsy with cataplexy	0.321139	Brain
Ultragenyx	DOJOLVI	71	Long-chain fatty acid oxidation disorders (LC-FAOD)	0.0400226	Gut	429.441	0.242076
Ultragenyx	MEPSEVII	30.441	Mucopolysaccharidosis VII (ORPHA:584)	0.0171596	Bone/ Nervous
Ultragenyx	CRYSTIVA	328	X-linked hypophosphatemia	0.184893	Bone
Valneva	IXIARO	78.9	Japanese encephalitis	0.0444759	Brain/ Nervous	110.88	0.062503
Valneva	DUKORAL	31.98	Vibrio cholerae serogroup	0.0180271	Gut
Vanda Pharmaceuticals	HETLIOZ	100.2	Non-24-Hour Sleep-Wake Disorder (for blind patients)	0.0564827	Nervous	100.2	0.0564827
Vertex Pharmaceuticals	SYMKEVI	123	Cystic fibrosis (ORPHA:586)	0.069335	Reproduction/ Lung/ Stomach/ Gut/ Skin	9869.2	5.56326
Vertex Pharmaceuticals	ORKAMBI	326	Cystic fibrosis	0.183766	Reproduction/ Lung/ Stomach/ Gut/ Skin
Vertex Pharmaceuticals	KAFTRIO	8944.7	Cystic fibrosis (ORPHA:586)	5.04212	Reproduction/ Lung/ Stomach/ Gut/ Skin
Vertex Pharmaceuticals	KALYDECO	475.5	Cystic fibrosis (ORPHA:586)	0.268039	Reproduction/ Lung/ Stomach/ Gut/ Skin
Zogenix	FINTEPLA	241.56	Dravet syndrome (ORPHA:33069)	0.136167	Brain/ Nervous	241.56	0.136167

## Sheet: Sheet2
Company	Total revenue	MS total (percentage)
Gedeon Richter	0.059	3.32582e-05
Gentium	0.184	0.000103721
Astellas Pharma	0.35	0.000197295
Mediwound	1.1	0.000620069
Santen	1.5	0.000845549
Emergent	5.02	0.00282977
Hansa Biopharma	9.89	0.00557498
Orchard Therapeutics	15.6	0.00879371
Pharma Mar	27.9	0.0157272
Bluebird bio	29.1	0.0164036
Immedica Pharma	32.8	0.0184893
Akcea Therapeutics	35	0.0197295
MYR	36	0.0202932
Samsung Bioepis	43	0.0242391
Chiesi Farmaceutici	65.6	0.0369787
Rhythm Pharmaceuticals	77.4	0.0436303
Albireo	79.18	0.0446337
Clinuvel	83	0.046787
Basilea Pharmaceutica	85.005	0.0479172
AOP Orphan Pharmaceuticals	92.9	0.0523676
Vanda Pharmaceuticals	100.2	0.0564827
Baxalta (TAKEDA)	109	0.0614432
Valneva	110.88	0.062503
Gilead Sciences	112.5	0.0634162
Jazz Pharmaceuticals	147.595	0.0831992
Recordati Rare Diseases	174.66	0.0984557
Blueprint Medicines	204.2	0.115107
GlaxoSmithKline	222.5	0.125423
Ablynx	227	0.12796
Pharming Group	227.1	0.128016
Zogenix	241.56	0.136167
Linde Healthcare	303.2	0.170914
Insmed	305.2	0.172041
PTC Therapeutics	356	0.200677
Amicus Therapeutics	387.8	0.218603
Les Laboratoires Servier	404.6	0.228073
EUSA Pharma	429.36	0.24203
Ultragenyx	429.441	0.242076
Allergan Pharmaceuticals	472	0.266066
Kyowa Kirin	501	0.282413
Bioprojet Pharma	582	0.328073
Ipsen	599.02	0.337667
Alnylam	683.636	0.385365
GW Pharma	845.5	0.476608
UCB Pharma	1251.53	0.705486
Sandoz	1329	0.749156
Novo Nordisk	1420.63	0.800808
Bayer	1621.78	0.914196
Eli Lilly	1791.2	1.0097
Eisai	2087.82	1.1769
BioMarin	2368.7	1.33523
Biogen	3543	1.99719
Takeda	3743.25	2.11007
Boehringer Ingelheim	3800	2.14206
Genzyme	3843.69	2.16668
Pharmaxis	4295	2.42109
AstraZeneca	5596	3.15446
CSL Behring	5775.67	3.25574
Alexion (AstraZeneca)	7433	4.18998
Merck	7614.26	4.29215
Pfizer	7766	4.37769
Amgen	7795	4.39403
Bristol Myers Squibb	8949.05	5.04457
Vertex Pharmaceuticals	9869.2	5.56326
Novartis	11552.2	6.51199
Celgene	12132	6.8388
ABBVIE	16119.8	9.0867
Roche	17034.3	9.60219
Janssen	19190	10.8174
